# Supplementary material for: Calciprotein Particles Induce Cellular Compartment-Specific Proteome Alterations in Human Arterial Endothelial Cells
Source: J Cardiovasc Dev Dis. 2023 Dec 22;11(1):5. doi: 10.3390/jcdd11010005 (PMC10816121; doi:10.3390/jcdd11010005)
Supplement: Supplementary file 1 [file jcdd-11-00005-s001.zip]

Archive with 34 entries (34 files):
- Supplementary Datafiles (1-32)/Supplementary Datafile 1 (HCAEC, cytosol, PBS vs CPP-P).xls
- Supplementary Datafiles (1-32)/Supplementary Datafile 10 (HCAEC, lysosomes, PBS vs CPP-P).xls
- Supplementary Datafiles (1-32)/Supplementary Datafile 11 (HCAEC, lysosomes, PBS vs CPP-S).xls
- Supplementary Datafiles (1-32)/Supplementary Datafile 12 (HCAEC, lysosomes, CPP-P vs CPP-S).xls
- Supplementary Datafiles (1-32)/Supplementary Datafile 13 (HCAEC, ER, PBS vs CPP-P).xls
- Supplementary Datafiles (1-32)/Supplementary Datafile 14 (HCAEC, ER, PBS vs CPP-S).xls
- Supplementary Datafiles (1-32)/Supplementary Datafile 15 (HCAEC, ER, CPP-P vs CPP-S).xls
- Supplementary Datafiles (1-32)/Supplementary Datafile 16 (HITAEC, cytosol, PBS vs CPP-P).xls
- Supplementary Datafiles (1-32)/Supplementary Datafile 17 (HITAEC, cytosol, PBS vs CPP-S).xls
- Supplementary Datafiles (1-32)/Supplementary Datafile 18 (HITAEC, cytosol, CPP-P vs CPP-S).xls
- Supplementary Datafiles (1-32)/Supplementary Datafile 19 (HITAEC, nucleus, PBS vs CPP-P).xls
- Supplementary Datafiles (1-32)/Supplementary Datafile 2 (HCAEC, cytosol, PBS vs CPP-S).xls
- Supplementary Datafiles (1-32)/Supplementary Datafile 20 (HITAEC, nucleus, PBS vs CPP-S).xls
- Supplementary Datafiles (1-32)/Supplementary Datafile 21 (HITAEC, nucleus, CPP-P vs CPP-S).xls
- Supplementary Datafiles (1-32)/Supplementary Datafile 22 (HITAEC, mitochondria, PBS vs CPP-P).xls
- Supplementary Datafiles (1-32)/Supplementary Datafile 23 (HITAEC, mitochondria, PBS vs CPP-S).xls
- Supplementary Datafiles (1-32)/Supplementary Datafile 24 (HITAEC, mitochondria, CPP-P vs CPP-S).xls
- Supplementary Datafiles (1-32)/Supplementary Datafile 25 (HITAEC, lysosomes, PBS vs CPP-P).xls
- Supplementary Datafiles (1-32)/Supplementary Datafile 26 (HITAEC, lysosomes, PBS vs CPP-S).xls
- Supplementary Datafiles (1-32)/Supplementary Datafile 27 (HITAEC, lysosomes, CPP-P vs CPP-S).xls
- Supplementary Datafiles (1-32)/Supplementary Datafile 28 (HITAEC, ER, PBS vs CPP-P).xls
- Supplementary Datafiles (1-32)/Supplementary Datafile 29 (HITAEC, ER, PBS vs CPP-S).xls
- Supplementary Datafiles (1-32)/Supplementary Datafile 3 (HCAEC, cytosol, CPP-P vs CPP-S).xls
- Supplementary Datafiles (1-32)/Supplementary Datafile 30 (HITAEC, ER, CPP-P vs CPP-S).xls
- Supplementary Datafiles (1-32)/Supplementary Datafile 31 (HCAEC, mitochondrial lysate).xlsx
- Supplementary Datafiles (1-32)/Supplementary Datafile 32 (HCAEC, nuclear lysate).xlsx
- Supplementary Datafiles (1-32)/Supplementary Datafile 4 (HCAEC, nucleus, PBS vs CPP-P).xls
- Supplementary Datafiles (1-32)/Supplementary Datafile 5 (HCAEC, nucleus, PBS vs CPP-S).xls
- Supplementary Datafiles (1-32)/Supplementary Datafile 6 (HCAEC, nucleus, CPP-P vs CPP-S).xls
- Supplementary Datafiles (1-32)/Supplementary Datafile 7 (HCAEC, mitochondria, PBS vs CPP-P).xls
- Supplementary Datafiles (1-32)/Supplementary Datafile 8 (HCAEC, mitochondria, PBS vs CPP-S).xls
- Supplementary Datafiles (1-32)/Supplementary Datafile 9 (HCAEC, mitochondria, CPP-P vs CPP-S).xls
- Supplementary Figures (S1-S28).pdf
- Supplementary Tables (S1-S19).pdf
