# Supplementary material for: Calciprotein Particles Induce Cellular Compartment-Specific Proteome Alterations in Human Arterial Endothelial Cells
Source: J Cardiovasc Dev Dis. 2023 Dec 22;11(1):5. doi: 10.3390/jcdd11010005 (PMC10816121; doi:10.3390/jcdd11010005)
Supplement: Supplementary file 1 [file jcdd-11-00005-s001.zip › Supplementary Datafiles (1-32)/Supplementary Datafile 1 (HCAEC, cytosol, PBS vs CPP-P).xls]

## Sheet: Worksheet
UniProt ID	logFC	AveExpr	t	P.Value	adj.P.Val	B
O60687	-4.9275	11.6008	-6.34963	0.00028007	0.00146574	0.421456
Q9Y4X5	-4.79632	8.11455	-3.2673	0.0123256	0.0275928	-3.64886
Q7Z460	-3.74396	8.10345	-3.79983	0.00581706	0.0147349	-2.85362
Q9NPF4	-3.6921	10.7499	-15.6842	4.86091e-07	5.74506e-05	7.1535
Q96AC1	-3.68862	17.5205	-4.63074	0.00195718	0.00621694	-1.68495
Q9BV38	-3.63883	9.47878	-3.46267	0.00931542	0.0217849	-3.3536
P62861	-3.60427	12.994	-18.4716	1.45172e-07	4.31161e-05	8.34378
Q96TC7	-3.42574	10.6075	-12.1652	3.10588e-06	9.70996e-05	5.24941
Q9H4B7	-3.34	12.2392	-5.98721	0.00040876	0.00197401	0.0110271
P68366	-3.13865	12.1481	-9.64964	1.62655e-05	0.000232812	3.49567
Q9Y6E2	-3.09912	14.6903	-11.6945	4.12952e-06	0.000112279	4.95061
Q5JVF3	-2.9083	11.213	-6.60914	0.000215665	0.00121426	0.705105
P08253	-2.88423	14.1516	-5.83427	0.000481777	0.00220985	-0.167348
Q9BRK5	-2.67314	14.1373	-16.5724	3.23913e-07	4.33845e-05	7.55852
Q14008	-2.60532	12.7602	-7.00939	0.000146235	0.00092408	1.12663
P10909	-2.5695	14.2276	-11.5653	4.47358e-06	0.000115535	4.86643
P17612	-2.43859	12.7897	-7.7855	7.21022e-05	0.000620706	1.89266
Q8NEZ5	-2.26575	10.4799	-7.63628	8.22358e-05	0.000651307	1.75036
O43592	-2.21401	12.4695	-7.44489	9.7639e-05	0.000738823	1.56446
P50452	-2.19431	14.1627	-21.1919	5.22964e-08	2.07094e-05	9.30815
Q9UMS0	-2.19106	10.2595	-2.911	0.0207897	0.0418612	-4.19492
O14617	-2.06603	12.5034	-6.71261	0.000194734	0.00114031	0.815901
Q15814	-2.05227	10.9181	-3.6877	0.00679108	0.0167035	-3.01844
Q14155	-2.0312	10.8796	-3.2214	0.0131733	0.0290351	-3.71873
P62495	-1.95042	14.6159	-9.01908	2.61363e-05	0.000316836	2.98707
Q9C0B1	-1.9317	12.3033	-8.55141	3.78504e-05	0.000400874	2.58855
Q13425	-1.92687	11.4037	-7.10125	0.000134078	0.000889861	1.22075
Q86VP6	-1.92571	17.1484	-16.8058	2.92138e-07	4.33845e-05	7.66074
P42574	-1.86483	13.2557	-10.8117	7.2537e-06	0.000151182	4.35585
Q99805	-1.85822	14.1256	-12.3672	2.75698e-06	9.6443e-05	5.37396
Q9H9Q2	-1.81793	10.2794	-3.95604	0.00470299	0.0124159	-2.62668
P31150	-1.79808	13.1474	-11.9446	3.54506e-06	0.000107988	5.11086
Q7L523	-1.79787	11.4401	-3.1578	0.014451	0.031101	-3.8158
Q15555	-1.79399	13.8097	-12.1874	3.06527e-06	9.70996e-05	5.26317
P55060	-1.79186	16.5134	-3.57766	0.00791913	0.0190059	-3.18163
Q13620	-1.70069	13.7098	-9.8325	1.42464e-05	0.000225664	3.63738
Q9Y4E8	-1.67482	11.8149	-4.33985	0.00283259	0.00830892	-2.08307
O60610	-1.62539	12.4976	-5.97208	0.00041541	0.00199387	-0.00648929
P61764	-1.54528	10.6833	-3.45886	0.00936597	0.0218172	-3.35933
Q9UKD2	-1.52165	12.7619	-6.93174	0.000157473	0.000964316	1.04633
P28482	-1.51838	14.6874	-9.40109	1.95451e-05	0.000266892	3.29896
Q9H074	-1.51495	12.3375	-4.86967	0.00145811	0.00490717	-1.36713
P05067	-1.51415	18.5639	-14.8372	7.30904e-07	6.46556e-05	6.74181
Q9UHY7	-1.48836	13.9803	-5.76647	0.000518677	0.00230782	-0.247431
Q09161	-1.4683	11.874	-4.5334	0.00221184	0.00686074	-1.81681
Q9NP79	-1.46245	14.4915	-4.04379	0.00418019	0.0113122	-2.50062
O14786	-1.45607	15.6603	-13.2514	1.66979e-06	7.62965e-05	5.89512
P35579	-1.43261	19.8242	-13.7633	1.26663e-06	6.90982e-05	6.18008
P42766	-1.42899	12.6711	-9.03032	2.591e-05	0.000316836	2.99641
Q5T4S7	-1.41632	12.3911	-3.62082	0.00745439	0.0181472	-3.11745
Q9Y295	-1.41536	13.4159	-15.4931	5.3195e-07	5.74506e-05	7.0629
Q9UNS2	-1.40887	14.1554	-6.51649	0.000236547	0.00127189	0.604791
P26639	-1.40535	15.7193	-8.47657	4.02244e-05	0.000419181	2.52298
P61221	-1.39993	15.7308	-11.6832	4.15847e-06	0.000112279	4.94327
O95373	-1.39631	15.2755	-7.30747	0.000110687	0.00078815	1.42857
Q06124	-1.38268	13.6252	-4.94965	0.00132372	0.00463887	-1.2626
O00410	-1.37841	16.7289	-11.4	4.96155e-06	0.000125411	4.75736
O00629	-1.3742	13.511	-5.68479	0.000567346	0.00243324	-0.34474
Q96P70	-1.34372	15.247	-8.06212	5.68031e-05	0.000523072	2.15049
P27105	-1.33152	16.5439	-6.49941	0.000240635	0.00128463	0.586193
Q92503	-1.32534	10.9971	-2.90518	0.0209704	0.0421072	-4.2039
P21266	-1.32395	12.6726	-7.14265	0.000128972	0.000870562	1.26285
O43747	-1.31473	13.3128	-5.3612	0.000816363	0.00317644	-0.739325
P49189	-1.30875	15.0843	-4.45673	0.00243792	0.00740729	-1.92164
P22694	-1.30104	11.3279	-7.17359	0.000125297	0.000855475	1.29419
Q13618	-1.29531	11.0822	-2.90199	0.0210701	0.0422112	-4.20881
Q9ULV4	-1.27975	16.4114	-13.6759	1.32688e-06	6.90982e-05	6.13228
Q14694	-1.26451	11.311	-3.12156	0.0152373	0.0324988	-3.87126
P41240	-1.26145	12.6236	-7.38747	0.00010287	0.000759065	1.50793
Q9Y6E0	-1.25686	11.6466	-4.96245	0.00130351	0.00458304	-1.24597
P16278	-1.24448	15.9555	-5.94659	0.000426877	0.00202852	-0.036043
Q9Y243	-1.23316	10.3522	-2.80782	0.0242489	0.0473811	-4.35416
O14980	-1.22962	15.9428	-8.06385	5.67196e-05	0.000523072	2.15208
P61326	-1.21643	14.6616	-7.02854	0.000143602	0.000917198	1.14634
P61224	-1.20505	13.7708	-6.97914	0.000150503	0.000936115	1.09543
P07900	-1.16877	19.3604	-13.5054	1.45409e-06	6.90982e-05	6.03797
Q9BRG1	-1.16392	12.0588	-5.42908	0.000755497	0.00302199	-0.655342
O14929	-1.16352	13.5234	-5.64476	0.000593026	0.00251612	-0.392763
Q9UM00	-1.16191	11.4592	-6.80509	0.000177926	0.00107298	0.913845
Q92973	-1.16035	15.6935	-7.33693	0.000107733	0.000779362	1.45788
Q16531	-1.13911	16.0601	-5.51302	0.000687047	0.00279525	-0.552374
P53041	-1.13318	15.2851	-8.96308	2.72977e-05	0.000327572	2.94034
O60763	-1.11802	14.9371	-5.15726	0.00103425	0.00381579	-0.995587
P52292	-1.11262	13.3345	-4.84279	0.00150658	0.0050135	-1.40247
Q7L2H7	-1.10886	15.2901	-4.88309	0.00143455	0.00485541	-1.34953
Q13155	-1.10036	12.8283	-3.19585	0.0136717	0.0298565	-3.75769
Q9Y5L0	-1.09531	12.624	-4.41004	0.0025879	0.00778335	-1.98589
P14735	-1.09223	13.3277	-6.75322	0.000187145	0.00112287	0.859036
Q9Y217	-1.06914	9.8124	-3.40418	0.0101246	0.0232651	-3.44162
Q13838	-1.06852	16.3612	-6.33125	0.000285385	0.00148051	0.401049
Q13162	-1.0671	17.3802	-9.68894	1.58058e-05	0.000230603	3.52634
P48426	-1.0559	11.3344	-3.31777	0.0114601	0.0259326	-3.57225
Q9UBV8	-1.04021	13.5599	-5.55615	0.000654569	0.00269558	-0.499859
Q9UBT2	-1.02765	14.6389	-5.8712	0.000462911	0.00216511	-0.123996
Q9Y3A5	-1.0079	14.7431	-3.05009	0.0169228	0.0353948	-3.98085
O43776	-1.00492	15.5655	-7.9545	6.22764e-05	0.000556273	2.05108
Q8WUM4	-1.00079	16.8871	-9.81123	1.44662e-05	0.00022613	3.62103
Q99615	1.00633	13.8089	4.36395	0.00274586	0.00815519	-2.04963
P62273	1.01756	12.6094	5.68679	0.0005661	0.00243324	-0.342355
Q3MHD2	1.02018	11.6273	3.91286	0.00498589	0.0130181	-2.6891
Q9BPX5	1.02214	13.4595	5.39738	0.00078327	0.00311212	-0.694475
P43686	1.02373	15.9582	2.92676	0.0203084	0.0411012	-4.17062
Q9H444	1.02789	14.73	3.94347	0.0047835	0.0125448	-2.64483
P67809	1.03034	15.1463	6.58306	0.000221327	0.00123445	0.676974
Q8IZL8	1.03345	12.1329	4.88536	0.00143062	0.00485541	-1.34656
Q16181	1.05792	15.7943	7.49164	9.35991e-05	0.000717392	1.61023
Q12904	1.06185	13.8076	11.2409	5.48865e-06	0.000133072	4.65083
P52294	1.0641	11.6109	2.913	0.0207279	0.0418077	-4.19183
Q16643	1.07368	14.9996	9.72241	1.54258e-05	0.000230603	3.55237
P61254	1.07487	12.568	5.72017	0.000545671	0.00240095	-0.30248
Q9NZJ9	1.07649	10.9311	2.86863	0.0221434	0.0439906	-4.26028
P62316	1.07922	14.9869	7.33177	0.000108245	0.000779362	1.45275
Q9NP97	1.08032	15.2651	4.52808	0.00222675	0.00688901	-1.82406
Q9Y5K6	1.08071	13.8407	6.73297	0.000190887	0.00113386	0.837551
Q13283	1.08434	16.3489	13.6275	1.3617e-06	6.90982e-05	6.10562
Q9H1Y0	1.09079	9.41045	5.95927	0.000421131	0.00200925	-0.0213343
Q9Y3B8	1.0935	12.7745	6.47884	0.000245666	0.00129137	0.563734
P54727	1.09358	15.7622	6.9627	0.000152881	0.000945951	1.07843
P62979	1.09469	17.9365	8.78923	3.12887e-05	0.000357413	2.79357
Q9Y512	1.09843	12.3165	4.04907	0.00415078	0.011284	-2.49306
P22392	1.10122	16.0777	7.0007	0.000147447	0.00092681	1.11768
P55265	1.10203	12.607	4.65928	0.00188875	0.00606441	-1.64656
P22626	1.10901	19.0953	8.59521	3.65342e-05	0.00039457	2.62668
Q8WUP2	1.11121	14.4099	7.52147	9.11191e-05	0.000702918	1.63931
Q96EP5	1.11139	14.9886	6.21783	0.00032077	0.00162853	0.27416
P15311	1.1219	16.4533	7.39189	0.000102456	0.000759065	1.51229
Q08752	1.12585	12.8034	3.53902	0.00836152	0.0198034	-3.23925
Q96C36	1.12952	12.5257	4.59035	0.00205873	0.00644231	-1.7395
Q9Y281	1.13486	14.6599	7.91346	6.45171e-05	0.000571988	2.01287
Q9UM54	1.14461	13.0377	6.51832	0.000236112	0.00127189	0.606787
P37840	1.156	14.389	7.02903	0.000143536	0.000917198	1.14684
P18077	1.15981	14.7095	5.97023	0.000416228	0.00199387	-0.00862431
Q9UN86	1.16319	13.9414	9.62037	1.66176e-05	0.000235021	3.47275
P09496	1.17042	15.2775	9.87564	1.38122e-05	0.000221742	3.67045
O75534	1.17184	14.0568	9.42092	1.92578e-05	0.000266027	3.31483
Q07955	1.17442	16.8564	5.33389	0.000842361	0.00324415	-0.773299
Q15287	1.17541	12.0591	3.35737	0.0108262	0.0246389	-3.5123
P40121	1.17956	12.7342	10.9211	6.74995e-06	0.000147899	4.4321
Q14914	1.18083	16.1677	11.3087	5.25642e-06	0.000130096	4.69647
Q9NR12	1.18277	14.357	5.40232	0.000778873	0.00310504	-0.688374
Q13561	1.18983	16.3309	9.74364	1.51901e-05	0.000230603	3.56883
Q15019	1.19057	16.4203	10.7673	7.47045e-06	0.000153015	4.32463
Q9NYL9	1.19317	14.8472	6.73867	0.000189824	0.00113322	0.843608
P61758	1.19621	13.7783	7.09333	0.00013508	0.000891531	1.21268
P50552	1.20025	14.9601	6.4818	0.000244937	0.00129137	0.56696
Q8IWE2	1.2089	14.6262	5.89643	0.000450488	0.00212373	-0.0944747
Q13045	1.21437	13.7894	5.38147	0.000797638	0.00314855	-0.714178
Q86UE4	1.217	12.3197	3.49546	0.00889222	0.0208362	-3.30442
Q07866	1.22253	13.2016	5.12182	0.00107829	0.00394431	-1.04073
P47895	1.22659	12.6077	4.35634	0.00277291	0.00819457	-2.06017
O43815	1.22681	13.4379	6.07545	0.000372271	0.00181999	0.112526
Q01844	1.23637	14.3379	10.3525	9.88531e-06	0.000181328	4.02709
P00568	1.23972	15.2469	5.7229	0.00054404	0.00240095	-0.299232
Q14192	1.24371	15.0448	7.76419	7.346e-05	0.00062336	1.87248
P37198	1.24631	11.373	7.4009	0.000101619	0.000759065	1.52118
Q15691	1.25482	15.8174	8.11553	5.42886e-05	0.000509947	2.19941
P00441	1.25543	16.8555	5.7056	0.000554486	0.00241293	-0.319865
P00558	1.26061	18.6734	10.5592	8.58716e-06	0.000162172	4.17677
Q9H299	1.27025	16.2472	12.2397	2.97165e-06	9.70996e-05	5.29562
Q8TDX7	1.27191	10.9497	4.81309	0.00156221	0.00514911	-1.44164
Q92616	1.27958	13.5928	3.00052	0.0182062	0.0375503	-4.05704
P80217	1.2811	11.6757	4.77855	0.00162976	0.00532724	-1.48737
P00390	1.28586	15.1012	7.6947	7.80905e-05	0.000646822	1.80634
Q93052	1.28893	13.2417	7.20906	0.000121228	0.000832476	1.32998
Q14019	1.29411	14.5609	5.28865	0.00088746	0.00336838	-0.829809
Q9NR46	1.29729	10.2198	4.12233	0.00376536	0.0105393	-2.38866
Q8WVJ2	1.29893	12.0921	7.66727	8.00068e-05	0.000651014	1.7801
Q13501	1.29914	13.5863	9.28865	2.12679e-05	0.000287117	3.20838
P46778	1.29978	15.6779	11.8385	3.78064e-06	0.000108794	5.04335
P07737	1.30239	19.6574	9.16153	2.34239e-05	0.000310455	3.10476
Q92530	1.30262	12.0131	8.38423	4.33862e-05	0.000444335	2.44138
P62899	1.31525	14.5922	5.18431	0.00100196	0.00373145	-0.961251
P85037	1.32161	10.7572	3.1738	0.0141177	0.0305497	-3.79135
Q14247	1.32297	16.4134	9.493	1.82528e-05	0.00025511	3.37226
P09493	1.32578	13.3349	2.93097	0.0201817	0.0410545	-4.16412
P06748	1.32698	18.2029	7.95873	6.20502e-05	0.000556273	2.05501
Q9P2A4	1.33056	12.5363	3.13485	0.0149437	0.0321033	-3.8509
Q13347	1.33164	15.3313	13.9941	1.12172e-06	6.90982e-05	6.30484
Q13177	1.33168	14.9467	10.7278	7.66885e-06	0.000154417	4.29683
Q8IYM9	1.35135	10.0286	6.16875	0.000337573	0.0016829	0.218735
Q969G5	1.35694	15.791	5.78904	0.000506057	0.00227725	-0.220703
Q6NZI2	1.35712	18.4356	10.0655	1.20695e-05	0.000207805	3.81442
Q8TDQ7	1.36058	10.5364	3.51388	0.00866352	0.0204618	-3.27683
P49023	1.3633	13.8002	5.35926	0.000818175	0.00317644	-0.741728
Q9BXP5	1.37306	13.2006	3.91648	0.0049615	0.0129829	-2.68386
Q92804	1.38103	14.5231	5.18069	0.00100622	0.00373559	-0.96584
Q16629	1.38284	15.3395	8.33876	4.50448e-05	0.000449899	2.40091
P17980	1.38559	15.8718	7.0337	0.000142902	0.000917198	1.15163
P62263	1.38762	15.9292	13.6771	1.32605e-06	6.90982e-05	6.13293
Q00169	1.38998	13.1679	6.16594	0.000338563	0.0016829	0.215555
P14174	1.39068	18.1537	13.1511	1.76475e-06	7.76488e-05	5.83789
P29966	1.39367	15.9636	5.30725	0.000868602	0.003318	-0.806538
O94925	1.39988	14.1287	7.58316	8.62194e-05	0.000678336	1.69915
Q9P0K7	1.40374	13.9196	7.69018	7.84027e-05	0.000646822	1.80202
Q01469	1.40906	17.152	7.22108	0.000119881	0.000828019	1.34208
Q96CS3	1.41051	11.8142	3.44681	0.00952778	0.0220643	-3.37743
P19525	1.41263	12.4044	5.36999	0.000808181	0.00316871	-0.728409
Q9NZI8	1.42399	13.1697	7.78638	7.20471e-05	0.000620706	1.89349
Q99471	1.42459	14.077	4.61548	0.00199489	0.00630299	-1.70553
Q00341	1.43576	15.5935	7.01553	0.000145385	0.000923622	1.13295
O95295	1.45542	9.85003	3.05463	0.01681	0.0352407	-3.97388
Q9H2G2	1.45663	13.0618	9.15621	2.35193e-05	0.000310455	3.10039
P46459	1.46153	13.9005	8.67944	3.41446e-05	0.000375591	2.69954
P31689	1.46736	14.4047	12.396	2.71097e-06	9.6443e-05	5.39153
Q08379	1.46758	10.897	3.41167	0.010017	0.0231072	-3.43033
O43809	1.47681	13.6741	10.1863	1.10903e-05	0.000198022	3.90461
Q92599	1.49139	11.0416	2.78862	0.0249564	0.0484088	-4.38383
Q9NX58	1.50206	10.4662	4.38623	0.00266822	0.00794446	-2.01878
Q9NX63	1.51309	13.6591	11.623	4.31607e-06	0.000113944	4.90415
Q8WXF1	1.51346	13.2336	4.32257	0.00289663	0.0084343	-2.1071
P53582	1.52202	13.2006	8.26814	4.7763e-05	0.000472854	2.33768
O43237	1.53571	14.0807	5.84158	0.00047798	0.00220501	-0.158762
P42330	1.53661	14.6668	8.93827	2.78307e-05	0.000330628	2.91955
O60664	1.53976	15.7452	11.8832	3.67942e-06	0.000108794	5.07183
P35998	1.54099	15.1963	11.8103	3.84624e-06	0.000108794	5.02529
P35241	1.54276	16.4841	9.9194	1.33869e-05	0.000217858	3.70386
Q86V81	1.56096	15.282	10.9873	6.46392e-06	0.000147676	4.47794
Q92945	1.56291	15.2366	4.5164	0.00225992	0.00697347	-1.83999
O14907	1.56315	13.1312	9.68639	1.58353e-05	0.000230603	3.52435
P16949	1.56527	16.8962	14.7533	7.61935e-07	6.46556e-05	6.69959
P60174	1.56926	19.847	13.5297	1.43516e-06	6.90982e-05	6.05148
Q96G03	1.57022	13.334	6.09444	0.000364899	0.00179132	0.134238
O00425	1.58018	14.4508	4.62296	0.00197631	0.00626095	-1.69544
P46926	1.58306	13.1672	5.26491	0.000912188	0.00345121	-0.859582
Q9UHD8	1.5886	14.1746	6.17065	0.000336902	0.0016829	0.220894
Q8NC51	1.59169	16.2569	10.0249	1.24209e-05	0.000209433	3.7838
O60716	1.60728	15.2931	15.1769	6.18989e-07	6.12799e-05	6.9101
P12268	1.61683	16.1171	12.3652	2.76015e-06	9.6443e-05	5.37276
Q14978	1.62106	11.4111	9.09244	2.46978e-05	0.000313558	3.04789
P23246	1.63347	17.1532	16.5723	3.23926e-07	4.33845e-05	7.55848
O00273	1.63599	13.188	12.2262	2.99557e-06	9.70996e-05	5.28723
P51813	1.64311	13.0902	9.122	2.41435e-05	0.000311766	3.07227
P14550	1.64822	14.4032	12.6658	2.31911e-06	9.50037e-05	5.55428
Q9GZZ1	1.66607	12.2715	6.66719	0.00020363	0.00116304	0.767423
P04792	1.66938	18.7338	9.67932	1.5917e-05	0.000230603	3.51884
P52566	1.68245	16.5391	8.43913	4.1474e-05	0.000428444	2.48999
Q15717	1.68283	14.6632	8.54232	3.81302e-05	0.000400874	2.58061
Q9BWF3	1.69459	12.7913	5.82062	0.000488967	0.00222564	-0.183425
P63173	1.70432	15.9954	12.3946	2.71307e-06	9.6443e-05	5.39072
P25685	1.71524	11.8835	4.03025	0.00425656	0.0114407	-2.52
Q32MZ4	1.71723	11.7433	3.82839	0.00559384	0.0142914	-2.8119
P62195	1.72821	15.2596	10.1244	1.15808e-05	0.000202323	3.85849
Q9NX55	1.74661	11.2689	5.70765	0.000553236	0.00241293	-0.317417
Q9NXF1	1.74788	8.77421	3.02926	0.0174501	0.036306	-4.01285
Q9Y5Y2	1.74998	8.38731	2.99638	0.0183179	0.0377152	-4.0634
Q6PKG0	1.76158	11.5543	4.69997	0.00179565	0.00579681	-1.59202
P62942	1.7637	16.9581	5.34758	0.000829215	0.00320882	-0.756254
Q9Y5Z4	1.76923	12.503	6.16689	0.000338226	0.0016829	0.216636
Q9Y2J2	1.78232	12.0811	4.34654	0.00280822	0.00827833	-2.07378
P41208	1.80771	10.5074	4.39482	0.00263891	0.00789679	-2.0069
Q96RQ1	1.81379	9.39841	3.84722	0.00545171	0.0140187	-2.78445
P62306	1.86719	15.0153	9.08285	2.48807e-05	0.000313558	3.03996
Q9Y2V2	1.8697	14.0236	10.6586	8.03189e-06	0.000159032	4.24776
P30043	1.87494	12.8584	7.4842	9.42293e-05	0.000717592	1.60296
Q14847	1.88708	16.3033	22.0221	3.92737e-08	2.07094e-05	9.57071
P30086	1.89764	15.9691	5.65604	0.000585663	0.00249379	-0.37921
Q05682	1.9028	16.2922	11.0871	6.05843e-06	0.000141126	4.54647
Q9BW27	1.91261	8.57395	6.69502	0.000198125	0.00114536	0.797162
Q9Y371	1.91432	14.0043	11.1616	5.77453e-06	0.000137203	4.5972
Q8WWM7	1.92547	12.3833	7.64279	8.17619e-05	0.000651307	1.75662
O00151	1.95935	17.0652	16.5397	3.2867e-07	4.33845e-05	7.54406
Q9NVA2	2.01257	14.7807	5.84007	0.000478761	0.00220501	-0.160535
Q15942	2.01906	15.8482	9.12749	2.40422e-05	0.000311766	3.07679
Q96HC4	2.01911	14.9696	10.1763	1.11679e-05	0.000198022	3.89718
Q9BV57	2.05508	11.1837	3.81171	0.00572308	0.0145278	-2.83626
P07951	2.05766	12.5212	10.8719	6.97168e-06	0.000147899	4.39787
Q9NQT8	2.06832	10.7308	3.1144	0.0153978	0.0327825	-3.88222
O60832	2.09919	13.5057	8.3382	4.50657e-05	0.000449899	2.40041
P30046	2.10087	14.7202	13.515	1.44656e-06	6.90982e-05	6.04332
Q9P0V9	2.10161	11.9026	7.74087	7.49786e-05	0.000631735	1.85034
P24666	2.13587	12.4608	4.92015	0.00137163	0.0047056	-1.30105
Q9H2D6	2.17916	12.8128	12.7132	2.25713e-06	9.50037e-05	5.58247
Q86V48	2.18059	11.7949	3.78625	0.0059266	0.0149486	-2.8735
P98082	2.18393	12.571	8.11088	5.45022e-05	0.000509947	2.19516
P05204	2.21246	13.2009	4.93312	0.00135035	0.00469067	-1.28414
O75368	2.23118	13.9056	6.71199	0.000194851	0.00114031	0.815246
Q96B97	2.23214	11.8874	8.86375	2.9503e-05	0.000347025	2.8568
O94875	2.23552	13.5477	12.3929	2.71591e-06	9.6443e-05	5.38963
Q07157	2.25676	13.5812	7.6485	8.13487e-05	0.000651307	1.7621
Q9UNZ2	2.27049	14.1406	8.04519	5.76274e-05	0.000523072	2.13493
Q14677	2.29609	11.64	4.30782	0.00295253	0.00855513	-2.12764
P78406	2.30933	11.7586	7.88638	6.60445e-05	0.000581192	1.98757
P98179	2.30994	13.5031	10.8802	6.93367e-06	0.000147899	4.40366
Q9BTE6	2.32226	11.2835	3.87234	0.00526813	0.0135858	-2.7479
P17174	2.35137	14.3553	5.82802	0.000485056	0.00221633	-0.17471
Q13526	2.3874	11.7904	6.69256	0.000198606	0.00114536	0.794532
O00422	2.43098	10.5645	4.96218	0.00130393	0.00458304	-1.24632
Q15654	2.44704	12.0098	6.49733	0.000241139	0.00128463	0.583922
P27816	2.48444	16.2894	14.1147	1.05355e-06	6.90982e-05	6.36907
O75494	2.50554	11.6716	6.9951	0.000148234	0.000926851	1.11191
Q9NYF8	2.51508	13.4067	10.9005	6.84187e-06	0.000147899	4.41778
Q96PK6	2.53021	13.5	10.0123	1.25319e-05	0.000209433	3.7743
Q9UHB6	2.53123	13.4153	8.54604	3.80156e-05	0.000400874	2.58385
O15498	2.54018	10.3164	3.18305	0.0139287	0.0301957	-3.77722
Q14118	2.60228	11.6678	6.66061	0.000204955	0.00116501	0.760381
P63313	2.61542	17.7198	13.5911	1.38852e-06	6.90982e-05	6.08552
Q02952	2.65786	14.5805	6.59648	0.000218392	0.00122382	0.691466
Q9Y6M1	2.68382	12.5002	5.54901	0.000659823	0.002703	-0.50853
P04080	2.69749	12.9758	6.54681	0.000229474	0.00125913	0.637743
Q96PU8	2.70708	11.1913	3.58796	0.00780547	0.0187711	-3.16629
P14317	2.8028	13.9902	26.3643	1.02336e-08	1.21576e-05	10.7499
Q9GZV5	2.83809	11.706	8.04414	5.76788e-05	0.000523072	2.13397
Q96IZ0	2.8671	11.9156	7.23985	0.000117814	0.000823313	1.36094
O60271	2.92213	10.7053	5.24132	0.000937506	0.00352455	-0.889237
Q9NSC5	2.98649	11.6041	6.83383	0.000173038	0.00104882	0.944072
Q86X76	3.01021	10.3467	8.17333	5.17065e-05	0.000503502	2.25203
Q16775	3.01357	11.5395	8.15019	5.2723e-05	0.00050512	2.23101
Q13310	3.05611	12.8847	7.34227	0.000107208	0.000779362	1.46317
Q9NRL3	3.06923	8.64615	4.81997	0.00154912	0.00512635	-1.43256
O75821	3.09825	13.0916	7.03881	0.000142212	0.000917198	1.15688
Q15056	3.11131	14.4881	13.9988	1.11897e-06	6.90982e-05	6.30736
Q08J23	3.12748	11.1746	5.71622	0.000548045	0.0024025	-0.307189
Q96HS1	3.1286	10.8508	7.27073	0.000114498	0.000809663	1.39189
Q01085	3.15479	9.60148	5.32131	0.000854639	0.0032752	-0.788978
P42167	3.189	12.4565	10.5569	8.60005e-06	0.000162172	4.17518
Q9GZQ8	3.1991	11.4263	5.68898	0.000564733	0.00243324	-0.339731
A6NCE7	3.1991	11.4263	5.68898	0.000564733	0.00243324	-0.339731
O76070	3.20649	10.7236	5.7282	0.000540883	0.00239764	-0.292917
O15231	3.22316	13.9263	8.74531	3.23979e-05	0.000366559	2.75608
P50479	3.2361	13.4334	7.22566	0.000119373	0.000828019	1.34669
P62328	3.29718	18.9262	17.7459	1.9536e-07	4.33845e-05	8.05581
Q15785	3.34456	12.0281	6.51624	0.000236606	0.00127189	0.60452
Q96CT7	3.4788	12.5596	6.25103	0.000309933	0.00158707	0.311471
Q14157	3.55072	13.5505	9.69509	1.57353e-05	0.000230603	3.53112
Q9Y6G9	3.69278	11.859	4.01692	0.00433325	0.0115654	-2.53911
Q8NC56	3.70155	10.953	3.4571	0.00938945	0.0218291	-3.36197
Q9NP74	4.85024	10.8609	5.50366	0.00069433	0.00281524	-0.563807
Q5SW79	5.00671	10.6173	10.5737	8.50355e-06	0.000162172	4.18717
O15530	6.06384	4.03295	8.11062	5.45145e-05	0.000509947	2.19492
O75828	6.24002	9.67147	2.80407	0.0243856	0.047492	-4.35997
P16989	7.6337	9.88864	4.45986	0.00242822	0.00740683	-1.91734
Q9UKY7	10.3011	9.73368	6.72788	0.00019184	0.00113386	0.832147
