# Supplementary material for: Calciprotein Particles Induce Cellular Compartment-Specific Proteome Alterations in Human Arterial Endothelial Cells
Source: J Cardiovasc Dev Dis. 2023 Dec 22;11(1):5. doi: 10.3390/jcdd11010005 (PMC10816121; doi:10.3390/jcdd11010005)
Supplement: Supplementary file 1 [file jcdd-11-00005-s001.zip › Supplementary Datafiles (1-32)/Supplementary Datafile 10 (HCAEC, lysosomes, PBS vs CPP-P).xls]

## Sheet: Worksheet
UniProt ID	logFC	AveExpr	t	P.Value	adj.P.Val	B
Q8IWT6	-2.55765	9.748	-4.88226	0.00116348	0.00375568	-0.967671
Q9H2V7	-2.53004	9.52806	-4.571	0.00174639	0.00492731	-1.39857
Q13286	-2.48665	10.0313	-4.86568	0.00118851	0.00375568	-0.990271
P54802	-1.81019	11.6668	-5.5272	0.000524137	0.00207034	-0.119986
Q7L523	-1.79787	11.4401	-3.24016	0.011611	0.0187198	-3.38769
Q9UHG3	-1.76756	15.8188	-8.99292	1.67371e-05	0.000626221	3.51789
Q9BWS9	-1.73993	13.1191	-7.24948	8.09766e-05	0.00106619	1.86262
O15118	-1.67918	12.778	-5.88802	0.000343925	0.00169813	0.328141
P06280	-1.64319	12.7626	-7.7734	4.89719e-05	0.000773756	2.39332
P61421	-1.6222	13.3721	-4.58035	0.00172485	0.00492731	-1.38542
Q99519	-1.58101	12.207	-6.16379	0.00025208	0.00149822	0.658433
P08962	-1.53459	12.9665	-5.61148	0.000474277	0.00197199	-0.0136607
P11717	-1.39132	14.4273	-6.41168	0.000192195	0.00149822	0.946586
Q9HB90	-1.3147	10.51	-2.76878	0.0239573	0.0337968	-4.13102
Q709C8	-1.29756	11.8525	-2.86141	0.0207462	0.0297991	-3.98451
P53634	-1.27483	14.3274	-8.48025	2.58821e-05	0.000626221	3.06286
P16278	-1.24448	15.9555	-5.72081	0.000417187	0.00193869	0.122761
P06865	-1.16702	14.1403	-3.34813	0.00986827	0.0172071	-3.21904
P42785	-1.06658	16.3839	-4.79566	0.00130082	0.00395249	-1.08613
P48426	-1.0559	11.3344	-3.32655	0.0101932	0.0172071	-3.25268
Q96AX1	1.2371	10.8657	6.11713	0.000265507	0.00149822	0.603276
Q13501	1.29914	13.5863	8.24985	3.17074e-05	0.000626221	2.85019
O00115	1.31576	12.8649	3.43725	0.00863781	0.0155088	-3.08054
O95295	1.45542	9.85003	3.11998	0.013937	0.0215887	-3.57636
P34059	1.6255	11.6115	5.9528	0.00031944	0.00168238	0.406674
Q9UHL4	1.66504	11.1864	3.31501	0.0103716	0.0172071	-3.27068
P61916	1.86469	15.4878	8.3524	2.89519e-05	0.000626221	2.9455
P17900	2.67105	11.1652	3.20936	0.0121654	0.0192214	-3.43596
O60271	2.92213	10.7053	5.37555	0.00062894	0.00236601	-0.313862
P51688	3.38262	11.6731	3.30968	0.010455	0.0172071	-3.27899
