# Supplementary material for: Calciprotein Particles Induce Cellular Compartment-Specific Proteome Alterations in Human Arterial Endothelial Cells
Source: J Cardiovasc Dev Dis. 2023 Dec 22;11(1):5. doi: 10.3390/jcdd11010005 (PMC10816121; doi:10.3390/jcdd11010005)
Supplement: Supplementary file 1 [file jcdd-11-00005-s001.zip › Supplementary Datafiles (1-32)/Supplementary Datafile 11 (HCAEC, lysosomes, PBS vs CPP-S).xls]

## Sheet: Worksheet
UniProt ID	logFC	AveExpr	t	P.Value	adj.P.Val	B
Q8IWT6	-2.76833	9.748	-5.28441	0.000702824	0.00462692	-0.394711
O15118	-2.04362	12.778	-7.1659	8.79667e-05	0.00153351	1.80486
Q13286	-1.78033	10.0313	-3.48359	0.00806304	0.0212327	-2.96633
P61421	-1.65919	13.3721	-4.68478	0.00150298	0.00848111	-1.2002
Q9BWS9	-1.51822	13.1191	-6.32573	0.000210967	0.0020833	0.880981
Q9UHG3	-1.38913	15.8188	-7.06756	9.70578e-05	0.00153351	1.70123
P54802	-1.36695	11.6668	-4.1738	0.00299369	0.0105481	-1.92802
P53634	-1.29204	14.3274	-8.59473	2.3438e-05	0.00153351	3.18947
P08962	-1.20491	12.9665	-4.40595	0.0021786	0.0095619	-1.59272
P13686	-1.0635	13.0878	-3.87678	0.00454777	0.0138182	-2.36772
P06865	-1.05005	14.1403	-3.01256	0.0164292	0.0332796	-3.70217
Q96EE3	1.13945	11.1254	3.44849	0.00849454	0.0216474	-3.02058
Q13501	1.17274	13.5863	7.44722	6.67628e-05	0.00153351	2.09505
P33176	1.25162	15.4191	6.66734	0.000146409	0.00165233	1.26735
P61916	1.33064	15.4878	5.96024	0.000316754	0.0027804	0.450464
O95295	1.37124	9.85003	2.93951	0.0183853	0.0354254	-3.81739
P17900	2.78214	11.1652	3.34285	0.00994674	0.0222109	-3.18448
Q9H6Y7	3.51432	9.26926	6.82197	0.000124646	0.00164117	1.43733
O60271	3.98477	10.7053	7.33039	7.47916e-05	0.00153351	1.97564
