# Supplementary material for: Calciprotein Particles Induce Cellular Compartment-Specific Proteome Alterations in Human Arterial Endothelial Cells
Source: J Cardiovasc Dev Dis. 2023 Dec 22;11(1):5. doi: 10.3390/jcdd11010005 (PMC10816121; doi:10.3390/jcdd11010005)
Supplement: Supplementary file 1 [file jcdd-11-00005-s001.zip › Supplementary Datafiles (1-32)/Supplementary Datafile 13 (HCAEC, ER, PBS vs CPP-P).xls]

## Sheet: Worksheet
UniProt ID	logFC	AveExpr	t	P.Value	adj.P.Val	B
Q99735	-10.3771	9.45254	-20.8103	4.70549e-08	4.78391e-06	9.45739
P33947	-8.07231	7.87705	-12.9309	1.67848e-06	3.34426e-05	5.78732
O95479	-5.80885	10.8386	-2.94875	0.0192274	0.0340951	-4.29436
Q15125	-4.2165	11.4953	-10.7403	6.56201e-06	8.33922e-05	4.3287
Q9Y4K0	-4.19226	15.5266	-26.0764	8.4473e-09	2.57642e-06	11.0887
Q9H173	-3.71268	12.0785	-4.55352	0.00204999	0.005344	-1.91495
P16435	-3.68509	11.835	-4.98251	0.00120018	0.00355392	-1.33567
Q5NDL2	-3.39816	12.7537	-13.6211	1.14113e-06	2.7492e-05	6.19583
O75844	-3.15717	13.0122	-5.42798	0.000707674	0.00222516	-0.762057
Q5T9L3	-3.07515	10.9445	-3.98695	0.00433371	0.0103264	-2.72002
P48449	-3.04969	13.6273	-8.59387	3.24834e-05	0.000224953	2.59638
Q92643	-3.00146	12.3849	-3.54011	0.00808508	0.0168901	-3.38456
Q969V3	-2.88436	14.356	-11.7823	3.33389e-06	5.64909e-05	5.05581
Q9P2B2	-2.86241	12.8756	-7.05862	0.000126946	0.000624491	1.11086
P07996	-2.84388	21.086	-15.2921	4.81102e-07	2.4456e-05	7.10142
P07099	-2.83311	13.997	-4.93984	0.00126431	0.00367253	-1.3921
Q6ZXV5	-2.7416	12.2473	-7.90817	5.81588e-05	0.00032849	1.96216
P10909	-2.5695	14.2276	-11.4755	4.04615e-06	6.45295e-05	4.84839
A0FGR8	-2.48059	10.3685	-3.71062	0.00635148	0.0136423	-3.12817
Q9BUR5	-2.41244	10.107	-3.88839	0.00496038	0.0113753	-2.86449
Q9NUQ2	-2.37997	9.60277	-3.29687	0.0114862	0.0224569	-3.7555
P57088	-2.37603	13.4474	-6.18134	0.00030755	0.00121822	0.145528
Q9NZ08	-2.3591	14.9249	-15.9342	3.53416e-07	2.28873e-05	7.42145
Q8NBL1	-2.34954	10.3729	-6.47003	0.000227662	0.000964402	0.473566
Q9NX47	-2.34077	11.8515	-8.63434	3.14238e-05	0.000224953	2.63245
Q99720	-2.30619	10.8137	-3.20159	0.0132071	0.0248652	-3.90222
Q9BQB6	-2.26873	12.4468	-6.84709	0.000155921	0.000754854	0.886539
O14735	-2.26871	12.4202	-14.4351	7.40513e-07	2.72581e-05	6.65086
O15270	-2.23461	13.2362	-9.42549	1.68463e-05	0.000155701	3.30954
Q92626	-2.22708	16.2035	-12.8539	1.75437e-06	3.34426e-05	5.74037
Q7Z7H5	-2.20145	12.8094	-4.85405	0.00140493	0.00389549	-1.50635
O60568	-2.11684	15.5163	-14.3993	7.54389e-07	2.72581e-05	6.63139
Q96S52	-2.03186	13.3422	-13.5726	1.17179e-06	2.7492e-05	6.16783
Q8IXB1	-2.02759	14.3193	-7.37037	9.45555e-05	0.000497231	1.43223
Q8TDW0	-1.99976	11.8643	-2.69298	0.0282964	0.0472744	-4.69324
Q92791	-1.99112	11.4453	-5.51871	0.000637607	0.00212788	-0.648655
Q13724	-1.96252	15.0667	-8.34304	4.00134e-05	0.000254252	2.3695
Q96KA5	-1.94164	11.0474	-9.68068	1.39093e-05	0.000132573	3.51715
Q969X5	-1.8745	14.451	-9.90777	1.17718e-05	0.00011968	3.69777
Q15738	-1.86357	14.0038	-13.0091	1.60518e-06	3.34426e-05	5.83471
Q8N766	-1.85491	13.9162	-4.2691	0.00296738	0.00735813	-2.31353
Q9UBV2	-1.80956	11.5293	-5.35363	0.000771429	0.00235286	-0.855838
P49257	-1.80746	15.4885	-14.0757	8.93708e-07	2.72581e-05	6.45338
Q9Y3A6	-1.78549	11.9674	-4.57848	0.00198567	0.00522095	-1.88053
Q15904	-1.74639	10.9546	-3.26402	0.0120511	0.0231168	-3.80601
Q96HE7	-1.72261	15.5981	-11.8217	3.25321e-06	5.64909e-05	5.08202
O95197	-1.68653	13.6911	-6.10296	0.000334291	0.00129062	0.0546274
Q9UNW1	-1.67667	12.9092	-10.8698	6.0136e-06	7.97456e-05	4.42266
Q9Y680	-1.67161	13.931	-8.28857	4.18953e-05	0.000260777	2.31946
Q53GQ0	-1.65334	15.7741	-9.12822	2.11787e-05	0.00017943	3.06122
Q9NYU2	-1.6359	17.097	-10.3137	8.80763e-06	0.000103183	4.0113
Q9Y282	-1.62204	11.143	-11.4056	4.23144e-06	6.45295e-05	4.80036
Q8TCT9	-1.62183	13.3426	-5.65638	0.000545456	0.0018905	-0.47878
Q9H488	-1.58667	14.0394	-8.99139	2.35817e-05	0.00018732	2.94451
Q6UW63	-1.56619	11.3412	-7.95557	5.5791e-05	0.000321061	2.00745
O60762	-1.52138	13.5119	-10.0281	1.07905e-05	0.00011754	3.79191
P05067	-1.51415	18.5639	-13.8501	1.00802e-06	2.7492e-05	6.32666
Q96DZ1	-1.4995	9.0165	-4.30129	0.00284402	0.00711005	-2.26785
Q6Y288	-1.48565	11.8203	-6.65576	0.000188566	0.000845773	0.679123
P48723	-1.48485	13.1671	-5.44541	0.000693579	0.00220356	-0.740179
O15260	-1.47497	13.9704	-4.91753	0.00129933	0.00369454	-1.42171
P46977	-1.44925	15.1918	-6.78143	0.000166357	0.000792794	0.815849
Q8TCJ2	-1.44907	13.4712	-5.83177	0.000448683	0.00162915	-0.266098
Q06136	-1.44286	10.7186	-3.85121	0.00522167	0.0116249	-2.91932
Q96JJ7	-1.44134	13.9298	-14.2559	8.1288e-07	2.72581e-05	6.55301
Q9NTJ5	-1.40786	11.3071	-4.07115	0.00386573	0.00937977	-2.59758
P67812	-1.38203	13.0618	-4.82939	0.00144846	0.00398	-1.53939
P61009	-1.37938	12.4398	-2.95466	0.0190579	0.0339921	-4.28516
Q15041	-1.35604	14.8456	-8.11093	4.8754e-05	0.000291568	2.15435
Q9H6V9	-1.35366	11.9653	-5.64184	0.000554455	0.0019001	-0.496591
Q9Y3Q3	-1.32772	13.3384	-8.364	3.93147e-05	0.000254252	2.38868
P61619	-1.31216	15.6971	-8.58384	3.27522e-05	0.000224953	2.58741
Q6P179	-1.30423	16.3864	-10.2619	9.13426e-06	0.000103183	3.97198
Q709C8	-1.29756	11.8525	-2.8202	0.0233321	0.0399791	-4.49474
Q14697	-1.28323	19.2896	-11.0347	5.38817e-06	7.46996e-05	4.54081
O15460	-1.23722	14.7069	-8.78033	2.79105e-05	0.000212817	2.76137
Q8N0U8	-1.22268	12.4108	-8.42289	3.74231e-05	0.000248131	2.44235
P10321	-1.17736	13.5898	-6.47697	0.00022605	0.000964402	0.481317
Q9UM00	-1.16191	11.4592	-6.67243	0.000185437	0.000844154	0.697377
Q8WVQ1	-1.15848	10.9049	-6.51209	0.000218079	0.000963971	0.520482
P39656	-1.14673	17.2382	-6.49377	0.000222196	0.000964402	0.500079
Q9BVC6	-1.11837	14.4157	-5.86229	0.000433868	0.00159434	-0.229522
P52292	-1.11262	13.3345	-4.81062	0.00148257	0.00403736	-1.5646
Q9Y217	-1.06914	9.8124	-3.40745	0.0097821	0.0196285	-3.58618
Q13162	-1.0671	17.3802	-9.13899	2.10015e-05	0.00017943	3.07034
Q14554	-1.05866	14.5154	-6.05846	0.000350611	0.0013202	0.00266545
O75915	-1.04208	15.2048	-2.77313	0.0250546	0.0426908	-4.56819
Q9UBV8	-1.04021	13.5599	-5.47435	0.000670862	0.00217673	-0.70396
P04439	-1.01953	14.8324	-7.97978	5.46235e-05	0.000320388	2.0305
Q15084	-1.01846	19.0865	-9.91939	1.16728e-05	0.00011968	3.70691
Q9UGP8	-1.01536	10.7389	-3.87171	0.00507583	0.0114104	-2.88907
Q12904	1.06185	13.8076	10.3676	8.48093e-06	0.000103183	4.0521
P49585	1.06796	12.8146	2.72306	0.0270318	0.0455507	-4.64631
P48739	1.10746	14.4414	6.76398	0.00016926	0.000794219	0.796972
Q86UE4	1.217	12.3197	3.50459	0.00850625	0.0175298	-3.43837
Q9HCN8	1.23184	11.4823	2.84522	0.0224672	0.0389346	-4.45572
Q13501	1.29914	13.5863	8.98202	2.37572e-05	0.00018732	2.93645
P46778	1.29978	15.6779	11.1621	4.95493e-06	7.19645e-05	4.6309
Q92530	1.30262	12.0131	8.17219	4.62562e-05	0.000282163	2.21163
Q9P2E9	1.31075	16.1148	8.5677	3.31898e-05	0.000224953	2.57297
Q14247	1.32297	16.4134	9.17688	2.03911e-05	0.00017943	3.10236
Q6NZI2	1.35712	18.4356	9.7026	1.3685e-05	0.000132573	3.53476
Q96CS3	1.41051	11.8142	3.46272	0.00903291	0.0183951	-3.50196
Q86UP2	1.41695	16.1059	7.69496	7.02896e-05	0.000376111	1.75565
Q08379	1.46758	10.897	3.42913	0.00948066	0.0191497	-3.55311
O15155	1.47187	10.5931	2.75101	0.0259087	0.0439008	-4.60269
Q7L5N7	1.5496	11.8866	4.51736	0.00214726	0.00555013	-1.96499
Q96HY6	1.77206	11.6118	3.8762	0.00504448	0.0114104	-2.88245
Q96RQ1	1.81379	9.39841	3.86999	0.0050879	0.0114104	-2.89161
P61916	1.86469	15.4878	8.57035	3.31177e-05	0.000224953	2.57534
Q8WWP7	1.88315	11.3131	7.3146	9.96009e-05	0.000506305	1.37552
P07108	2.25247	15.2987	15.8077	3.75202e-07	2.28873e-05	7.35953
Q92575	2.3859	10.7309	3.46166	0.00904679	0.0183951	-3.50358
P09601	2.57994	16.2838	23.8058	1.6922e-08	2.5806e-06	10.4425
