# Supplementary material for: Calciprotein Particles Induce Cellular Compartment-Specific Proteome Alterations in Human Arterial Endothelial Cells
Source: J Cardiovasc Dev Dis. 2023 Dec 22;11(1):5. doi: 10.3390/jcdd11010005 (PMC10816121; doi:10.3390/jcdd11010005)
Supplement: Supplementary file 1 [file jcdd-11-00005-s001.zip › Supplementary Datafiles (1-32)/Supplementary Datafile 14 (HCAEC, ER, PBS vs CPP-S).xls]

## Sheet: Worksheet
UniProt ID	logFC	AveExpr	t	P.Value	adj.P.Val	B
Q99735	-10.7254	9.45254	-21.5088	3.66204e-08	7.97272e-06	9.68671
P33947	-7.82026	7.87705	-12.5272	2.12237e-06	7.14997e-05	5.5719
O95479	-5.3556	10.8386	-2.71867	0.0272127	0.0463679	-4.5909
Q15125	-4.05282	11.4953	-10.3234	8.74763e-06	0.000121274	4.06188
P16435	-3.57177	11.835	-4.82929	0.00144863	0.00500992	-1.48041
Q9H173	-3.54315	12.0785	-4.34559	0.00268325	0.00743992	-2.14522
Q9Y4K0	-3.27188	15.5266	-20.3515	5.5728e-08	7.97272e-06	9.28258
Q5NDL2	-3.08344	12.7537	-12.3596	2.34425e-06	7.14997e-05	5.46672
P48449	-2.98991	13.6273	-8.42543	3.7344e-05	0.000317746	2.49454
Q5T9L3	-2.91021	10.9445	-3.7731	0.00581995	0.0135503	-2.97416
Q92643	-2.89629	12.3849	-3.41606	0.00966107	0.0203216	-3.51161
Q92791	-2.64309	11.4453	-7.32573	9.85702e-05	0.000626332	1.44007
O75844	-2.57082	13.0122	-4.41988	0.00243542	0.00694207	-2.04094
P07996	-2.42967	21.086	-13.0648	1.55512e-06	7.14997e-05	5.89987
Q6ZXV5	-2.30871	12.2473	-6.6595	0.000187859	0.00104176	0.738225
Q9P2B2	-2.26594	12.8756	-5.58774	0.00058942	0.00259469	-0.505588
Q969V3	-2.22627	14.356	-9.09409	2.17515e-05	0.000214044	3.07992
P07099	-2.224	13.997	-3.87779	0.00503341	0.0119937	-2.81935
Q9NZ08	-2.22365	14.9249	-15.0193	5.50503e-07	4.19759e-05	6.983
P57088	-2.15954	13.4474	-5.61812	0.000569495	0.00255683	-0.468229
Q8N766	-2.06191	13.9162	-4.74551	0.00160791	0.00527325	-1.59315
Q06136	-2.03753	10.7186	-5.43846	0.000699162	0.00284326	-0.691012
Q9UNW1	-1.95327	12.9092	-12.663	1.95976e-06	7.14997e-05	5.6561
Q92626	-1.92594	16.2035	-11.1159	5.10754e-06	9.16352e-05	4.63837
Q9BUR5	-1.92455	10.107	-3.10202	0.0152994	0.0284582	-3.9944
P10909	-1.90335	14.2276	-8.50045	3.50855e-05	0.000314737	2.56219
O15270	-1.86806	13.2362	-7.87941	5.96496e-05	0.000432687	1.98616
Q7Z7H5	-1.86786	12.8094	-4.11851	0.00362681	0.00937438	-2.46877
Q15738	-1.82372	14.0038	-12.7309	1.88373e-06	7.14997e-05	5.69787
O14735	-1.82308	12.4202	-11.5997	3.73892e-06	7.92068e-05	4.97109
Q96KA5	-1.77132	11.0474	-8.83148	2.67852e-05	0.000255296	2.85466
Q96QG7	-1.74961	10.3007	-3.33272	0.0109016	0.0222102	-3.63897
O60568	-1.74782	15.5163	-11.8891	3.12002e-06	7.92068e-05	5.16356
Q9Y217	-1.73099	9.8124	-5.51681	0.000638994	0.00270685	-0.593303
Q8N0U8	-1.71855	12.4108	-11.8389	3.21856e-06	7.92068e-05	5.13052
Q6UW63	-1.69786	11.3412	-8.62442	3.16801e-05	0.000292801	2.67286
Q7Z4H8	-1.69388	13.1545	-11.5351	3.89542e-06	7.92068e-05	4.92742
P49257	-1.68081	15.4885	-13.0895	1.53356e-06	7.14997e-05	5.91456
Q96S52	-1.66688	13.3422	-11.1346	5.04516e-06	9.16352e-05	4.6515
Q9UHQ4	-1.59572	11.0459	-3.14038	0.0144547	0.0273831	-3.93504
Q969X5	-1.56571	14.451	-8.27567	4.23552e-05	0.000343011	2.35794
Q96DZ1	-1.55672	9.0165	-4.46541	0.00229589	0.00664141	-1.97741
Q53GQ0	-1.52511	15.7741	-8.42029	3.75044e-05	0.000317746	2.48989
P48723	-1.52073	13.1671	-5.57697	0.000596662	0.00259469	-0.518854
Q8NBL1	-1.50599	10.3729	-4.1471	0.00349033	0.00924098	-2.42765
Q9BQB6	-1.50271	12.4468	-4.53521	0.00209864	0.00615468	-1.88062
Q9NX47	-1.487	11.8515	-5.48504	0.000662673	0.00273129	-0.632817
P61619	-1.47602	15.6971	-9.65571	1.41698e-05	0.000177215	3.54275
Q9NYU2	-1.45141	17.097	-9.15051	2.08138e-05	0.000214044	3.12757
Q96HE7	-1.44232	15.5981	-9.89813	1.18546e-05	0.000157202	3.73499
Q13724	-1.41244	15.0667	-6.00453	0.000371586	0.00185793	-0.00404588
Q9Y680	-1.40558	13.931	-6.96951	0.000138351	0.000827392	1.07118
O95456	-1.39553	11.9376	-7.02429	0.000131211	0.000816723	1.12884
O60762	-1.37965	13.5119	-9.09386	2.17553e-05	0.000214044	3.07973
Q9Y3A6	-1.36093	11.9674	-3.48979	0.00868859	0.0185316	-3.39951
P52292	-1.3608	13.3345	-5.88366	0.000423814	0.00208489	-0.14708
Q6P179	-1.34535	16.3864	-10.5854	7.29306e-06	0.000111219	4.25706
Q9UM00	-1.27859	11.4592	-7.34251	9.70391e-05	0.000626332	1.4571
Q8IXB1	-1.27578	14.3193	-4.63751	0.00184211	0.00567519	-1.73998
P26885	-1.23326	13.4219	-2.74982	0.0259557	0.0447259	-4.54233
O15260	-1.22895	13.9704	-4.09729	0.0037318	0.00948499	-2.49936
P46977	-1.22499	15.1918	-5.73205	0.000501132	0.00235146	-0.329261
O14656	-1.20169	11.4557	-3.3268	0.0109959	0.0222102	-3.64803
Q15041	-1.16607	14.8456	-6.97469	0.000137658	0.000827392	1.07664
Q9H6V9	-1.15356	11.9653	-4.80783	0.00148772	0.00500992	-1.50919
Q9H488	-1.13264	14.0394	-6.41851	0.000240046	0.00128445	0.471405
O95197	-1.11256	13.6911	-4.02594	0.00410981	0.010191	-2.60269
Q96JJ7	-1.10474	13.9298	-10.9267	5.78915e-06	9.80939e-05	4.50443
Q14697	-1.09693	19.2896	-9.43269	1.67545e-05	0.000196544	3.36195
Q9Y4P1	-1.0856	10.8467	-3.95615	0.00451983	0.0108547	-2.7044
Q9Y282	-1.08554	11.143	-7.63309	7.43199e-05	0.000492773	1.74718
Q9Y3Q3	-1.06923	13.3384	-6.7356	0.0001741	0.000988278	0.821017
Q8TCJ2	-1.06351	13.4712	-4.28008	0.00292463	0.00803615	-2.23783
Q8TCT9	-1.00823	13.3426	-3.51636	0.0083641	0.0180926	-3.35924
P67812	-1.00667	13.0618	-3.51771	0.00834808	0.0180926	-3.35721
P05067	-1.00483	18.5639	-9.19129	2.01642e-05	0.000214044	3.16184
Q14247	1.12131	16.4134	7.77803	6.52557e-05	0.000449867	1.88855
Q13501	1.17274	13.5863	8.10816	4.88704e-05	0.000372637	2.20264
Q92734	1.20402	13.5536	6.21851	0.000295706	0.00152865	0.244459
P49207	1.21746	12.9397	2.88664	0.0211076	0.0369989	-4.32905
P46778	1.23438	15.6779	10.6005	7.21827e-06	0.000111219	4.26811
Q86UP2	1.25316	16.1059	6.80547	0.000162448	0.00095282	0.896415
O95487	1.26096	10.3459	4.89214	0.00134049	0.00475366	-1.39651
P61916	1.33064	15.4878	6.11577	0.000329752	0.00167624	0.125886
P35968	1.33278	12.419	5.80049	0.000464453	0.0022222	-0.246637
Q86UE4	1.376	12.3197	3.96247	0.00448091	0.0108547	-2.69516
Q08379	1.41283	10.897	3.30121	0.0114136	0.0227526	-3.68727
Q9Y673	1.43273	9.56819	2.75865	0.0256105	0.0443818	-4.52856
Q14573	1.44312	11.1374	3.23902	0.0125006	0.0244402	-3.78285
Q6NZI2	1.46297	18.4356	10.4594	7.95577e-06	0.000115548	4.16376
Q6DD88	1.50167	14.4237	3.57563	0.00768613	0.0171115	-3.2697
O75396	1.53874	12.3003	4.60474	0.00192034	0.00579905	-1.78486
Q96CS3	1.57304	11.8142	3.86173	0.00514625	0.0121675	-2.84301
P07108	1.65754	15.2987	11.6326	3.6622e-06	7.92068e-05	4.99316
Q13586	1.77549	11.503	5.09964	0.00104175	0.00387481	-1.12353
P09601	2.10838	16.2838	19.4546	7.84202e-08	7.97272e-06	8.94928
Q8WWP7	2.12563	11.3131	8.25646	4.30509e-05	0.000343011	2.34026
Q9BT22	2.28385	10.9077	5.39539	0.000734877	0.00294918	-0.745093
O15155	3.00539	10.5931	5.61726	0.000570046	0.00255683	-0.46928
Q7L5N7	3.30079	11.8866	9.62239	1.45258e-05	0.000177215	3.51598
