# Supplementary material for: Calciprotein Particles Induce Cellular Compartment-Specific Proteome Alterations in Human Arterial Endothelial Cells
Source: J Cardiovasc Dev Dis. 2023 Dec 22;11(1):5. doi: 10.3390/jcdd11010005 (PMC10816121; doi:10.3390/jcdd11010005)
Supplement: Supplementary file 1 [file jcdd-11-00005-s001.zip › Supplementary Datafiles (1-32)/Supplementary Datafile 15 (HCAEC, ER, CPP-P vs CPP-S).xls]

## Sheet: Worksheet
UniProt ID	logFC	AveExpr	t	P.Value	adj.P.Val	B
Q24JP5	-3.14079	5.74779	-2.06437	0.0741719	0.25136	-4.42522
Q9BU23	-2.23406	8.7294	-1.88939	0.0968927	0.295148	-4.6706
Q9NWM8	-2.02043	9.56509	-0.882192	0.404333	0.607495	-5.85247
Q9GZZ9	-2.00291	10.345	-1.66514	0.135863	0.352853	-4.97375
Q96RQ1	-1.92768	9.39841	-4.11298	0.00365385	0.0714752	-1.5299
O15121	-1.36794	9.17756	-2.00158	0.0816551	0.26342	-4.51398
Q9NPA0	-1.20849	12.6781	-2.48496	0.0388802	0.197641	-3.81758
Q96QG7	-1.11939	10.3007	-2.13224	0.0668378	0.242685	-4.3285
Q9NR31	-1.08463	13.9644	-2.56705	0.0342883	0.183523	-3.69762
Q8NFQ8	1.00154	10.9044	3.42371	0.00955498	0.122786	-2.4624
Q13586	1.00347	11.503	2.88219	0.0212494	0.155905	-3.23754
P35968	1.02778	12.419	4.47308	0.00227327	0.070748	-1.07285
Q8TDW0	1.18777	11.8643	1.59951	0.149786	0.367031	-5.05937
Q9BT22	1.39942	10.9077	3.306	0.0113342	0.131614	-2.62833
O15155	1.53352	10.5931	2.86625	0.0217659	0.155905	-3.26074
Q7L5N7	1.75119	11.8866	5.10503	0.00103502	0.063391	-0.324085
Q03001	2.0389	9.15149	2.18554	0.0615848	0.242685	-4.25209
O95486	2.38095	8.74807	1.66194	0.136514	0.352853	-4.97796
Q8IWX8	2.56843	9.34976	1.42867	0.192326	0.416025	-5.27405
Q6ZNJ1	2.78489	4.84375	2.1766	0.062436	0.242685	-4.26493
A0FGR8	3.15437	10.3685	4.71851	0.00166325	0.070748	-0.773961
