# Supplementary material for: Calciprotein Particles Induce Cellular Compartment-Specific Proteome Alterations in Human Arterial Endothelial Cells
Source: J Cardiovasc Dev Dis. 2023 Dec 22;11(1):5. doi: 10.3390/jcdd11010005 (PMC10816121; doi:10.3390/jcdd11010005)
Supplement: Supplementary file 1 [file jcdd-11-00005-s001.zip › Supplementary Datafiles (1-32)/Supplementary Datafile 16 (HITAEC, cytosol, PBS vs CPP-P).xls]

## Sheet: Worksheet
UniProt ID	logFC	AveExpr	t	P.Value	adj.P.Val	B
Q96AC1	-3.87439	17.4113	-3.42474	0.00970938	0.045398	-3.19436
Q15814	-2.99458	10.7998	-5.07173	0.00111576	0.0112826	-0.893327
Q9Y5S9	-2.93319	12.1389	-4.87164	0.00142079	0.01292	-1.1522
P05067	-2.92757	17.8036	-20.2705	6.59744e-08	8.33917e-05	8.93003
P47712	-2.50615	9.86389	-4.50841	0.00223603	0.0164322	-1.63722
Q9UKG1	-2.50409	10.8988	-3.66229	0.00693543	0.0362247	-2.84014
Q9BRK5	-2.47469	14.0086	-9.23551	2.09945e-05	0.00126367	3.33858
P50281	-2.22779	15.2079	-5.59203	0.000610858	0.00787882	-0.247433
P10909	-2.0848	18.2406	-14.4985	8.00302e-07	0.000276114	6.64532
Q9NPF4	-1.82521	11.5966	-6.44204	0.000246142	0.00457534	0.726789
Q9Y6E2	-1.74061	13.7473	-5.52193	0.000661099	0.00830209	-0.332197
O15355	-1.69103	13.6055	-10.1001	1.11157e-05	0.000878141	4.00099
Q8WXX5	-1.48055	12.0624	-7.1027	0.000128673	0.00369642	1.42011
Q96QG7	-1.41872	9.38619	-5.19055	0.000969172	0.0109093	-0.742372
P62495	-1.41693	14.1375	-4.29456	0.00294695	0.0203549	-1.93181
Q14694	-1.3854	10.0078	-5.24986	0.000904043	0.0103883	-0.667798
Q9Y6E0	-1.33347	11.38	-8.39948	4.08304e-05	0.00204844	2.63908
Q01628	-1.32825	12.2435	-4.93328	0.00131803	0.0124328	-1.07181
P68366	-1.31619	12.3167	-8.59627	3.47444e-05	0.00190943	2.80936
P39687	-1.3124	16.0144	-7.0465	0.000135726	0.00372952	1.36316
O14786	-1.30982	15.1997	-11.4257	4.57538e-06	0.00048194	4.91277
P35579	-1.30226	20.1538	-7.82457	6.66487e-05	0.00268149	2.12026
P01116	-1.28394	10.0528	-4.01953	0.00424533	0.0263044	-2.3203
Q15555	-1.27637	13.34	-6.38351	0.000261308	0.00478686	0.662773
O14929	-1.24458	12.2352	-4.92217	0.00133594	0.0125083	-1.08626
Q9H074	-1.20939	12.3219	-3.94979	0.00466535	0.028081	-2.42046
O00560	-1.20669	16.1779	-11.209	5.2557e-06	0.000498134	4.77151
P02794	-1.18364	14.4075	-4.59154	0.00201215	0.0154243	-1.52449
P17612	-1.18009	12.7355	-4.81635	0.00152044	0.0132397	-1.22477
P63165	-1.1563	13.7503	-3.71487	0.00644453	0.0341516	-2.76261
Q9C0B1	-1.13874	12.179	-5.86943	0.000449609	0.00660821	0.0812331
P35968	-1.11177	11.7741	-4.94874	0.00129357	0.0122938	-1.05175
P27105	-1.08898	16.5488	-3.58423	0.00773949	0.0388078	-2.95584
P05120	-1.0715	13.9838	-3.59023	0.00767419	0.0386461	-2.94691
P50452	-1.07116	13.687	-6.00792	0.000387231	0.00596903	0.241358
Q86WV6	-1.04485	12.5338	-5.21828	0.000938101	0.0106825	-0.707442
P29144	-1.01826	14.27	-3.36107	0.0106395	0.0487259	-3.29031
P61326	-1.01259	14.2723	-6.92735	0.00015215	0.00388097	1.2412
P19474	-1.00602	11.2037	-3.91394	0.00489859	0.0286602	-2.47222
Q01469	1.00338	19.2811	6.71138	0.000187868	0.00422395	1.01585
Q9P0K7	1.00478	14.8172	5.36325	0.000792526	0.00936218	-0.526642
Q9H2D6	1.0049	13.5112	4.23581	0.00318295	0.0216303	-2.0139
Q14019	1.00989	15.3261	4.82091	0.00151193	0.0132397	-1.21876
O14907	1.01541	12.5736	5.13084	0.00104	0.0109774	-0.817977
Q86XP3	1.01924	10.9558	4.76715	0.00161558	0.0134779	-1.28973
P14174	1.02246	18.7315	7.39132	9.83205e-05	0.00310693	1.70689
Q9Y371	1.02266	14.7521	4.74357	0.00166346	0.0134783	-1.32098
P62750	1.02448	16.0956	7.70043	7.43703e-05	0.00269553	2.00385
Q9H299	1.02671	16.6665	7.96714	5.88655e-05	0.00251381	2.25199
P09493	1.03092	13.6204	3.51192	0.00857382	0.0415243	-3.06364
O60832	1.03485	14.4629	4.858	0.00144469	0.012951	-1.17006
O76070	1.04103	14.3197	4.9653	0.0012679	0.0121412	-1.03028
P11308	1.04138	14.229	6.89645	0.000156762	0.00388097	1.2093
Q14847	1.04414	16.0443	6.22556	0.000307681	0.00518546	0.487797
Q96C36	1.04985	12.1879	4.5727	0.00206065	0.0155968	-1.54995
O60664	1.05154	16.1264	6.95196	0.000148584	0.00388097	1.26653
Q9H7Z7	1.06535	12.1039	5.15952	0.00100529	0.0109774	-0.781595
Q8WWM7	1.06612	12.5158	4.19274	0.00336898	0.0224126	-2.0744
Q9P0V9	1.06734	12.5607	3.81007	0.00564828	0.0318724	-2.62311
P51813	1.07994	14.1748	4.2281	0.0032154	0.021734	-2.02471
P12268	1.09296	16.0186	6.28536	0.000289129	0.00500629	0.554419
O94925	1.09353	14.9932	6.4869	0.000235177	0.004504	0.775568
Q9Y2V2	1.099	14.8911	5.5094	0.000670552	0.00830958	-0.347423
P49023	1.1112	14.5019	4.036	0.00415222	0.0258542	-2.29674
P28838	1.12133	17.2364	9.37694	1.88558e-05	0.00125441	3.45097
Q00341	1.13503	15.9677	6.56768	0.000216777	0.00429489	0.862755
Q92804	1.13701	14.6643	5.76163	0.000505885	0.00711516	-0.045223
O75368	1.16923	15.0917	5.01862	0.00118902	0.0116505	-0.961464
Q96PK6	1.17929	14.1488	4.44505	0.00242488	0.017415	-1.7238
Q00169	1.20271	12.5773	4.8091	0.00153406	0.0132397	-1.23431
Q02952	1.20324	17.1667	8.36155	4.21357e-05	0.00204844	2.60584
P30046	1.21502	15.4786	6.0109	0.000386002	0.00596903	0.244766
P55265	1.23096	13.1517	7.47785	9.08462e-05	0.00303541	1.79106
Q07157	1.24158	14.2682	6.33455	0.000274796	0.00487495	0.608876
P19525	1.2504	12.5386	5.83752	0.000465514	0.00676333	0.0439579
Q92945	1.26874	15.8105	4.00082	0.00435385	0.0265858	-2.3471
Q86VS8	1.27036	12.078	3.64889	0.00706675	0.0366081	-2.85994
P14550	1.27436	15.0252	9.26238	2.05681e-05	0.00126367	3.36006
O75494	1.30943	12.3985	4.76391	0.00162206	0.0134779	-1.29401
P63279	1.32878	13.8878	7.1271	0.000125738	0.00369612	1.44472
Q8WUP2	1.33123	15.4833	12.4725	2.41791e-06	0.000358203	5.55663
P53582	1.33227	13.0459	4.07816	0.0039238	0.0250489	-2.2366
Q93052	1.33666	14.3912	7.47292	9.12545e-05	0.00303541	1.78629
Q6PKG0	1.35177	11.9733	3.49837	0.00874056	0.0420048	-3.0839
O00151	1.37837	17.3362	10.0135	1.18212e-05	0.000878944	3.9372
P27816	1.39469	17.3197	13.3807	1.44499e-06	0.000276114	6.06825
P30086	1.40129	16.8035	5.10254	0.00107553	0.0109774	-0.853978
O00625	1.40201	16.1001	13.6244	1.26552e-06	0.000276114	6.19876
Q6NYC8	1.44038	12.7986	6.522	0.000226977	0.00441384	0.81355
Q9Y314	1.44385	12.0443	7.06607	0.000133223	0.00372952	1.38302
O60716	1.44991	15.6817	11.5955	4.11118e-06	0.000472411	5.02148
Q14192	1.46578	15.7594	8.86133	2.80903e-05	0.00161392	3.03314
Q7Z2W4	1.48208	11.5566	4.32525	0.00283129	0.0196635	-1.88912
Q9Y5A9	1.48926	12.0323	3.91748	0.00487501	0.0286602	-2.4671
Q15797	1.50163	11.7313	6.67573	0.000194617	0.00424131	0.978106
P42167	1.50676	13.3783	4.03897	0.00413564	0.0258542	-2.29248
Q99426	1.50865	12.7349	5.1281	0.00104338	0.0109774	-0.821455
O00425	1.51505	13.2647	5.87256	0.000448084	0.00660821	0.0848766
P24666	1.52019	12.4053	3.51998	0.00847622	0.0413666	-3.0516
Q15942	1.52377	16.4367	7.76637	7.01512e-05	0.002687	2.06588
Q14157	1.52734	14.6684	10.2242	1.0186e-05	0.000858337	4.09143
Q15056	1.5326	15.1231	5.71199	0.000534387	0.0071546	-0.104001
P98179	1.55621	14.9214	7.80363	6.78857e-05	0.00268149	2.10074
P20839	1.58556	12.3421	7.32892	0.000104136	0.00321044	1.64568
Q96CV9	1.59976	12.6088	5.7336	0.000521766	0.0071546	-0.0783705
P63313	1.61186	18.0014	6.94243	0.000149953	0.00388097	1.25673
Q9NSC5	1.62462	12.5943	8.42023	4.01354e-05	0.00204844	2.6572
P46459	1.68273	13.0456	6.25002	0.000299937	0.00512324	0.515109
Q96HC4	1.69536	15.0265	13.278	1.52911e-06	0.000276114	6.0124
Q3KQU3	1.71457	11.5732	4.08089	0.00390949	0.0250489	-2.23271
Q9GZV5	1.72746	12.5029	4.4993	0.00226216	0.0165282	-1.64963
O75821	1.73872	13.5143	5.10147	0.0010769	0.0109774	-0.855341
Q08J23	1.76771	11.9155	5.03238	0.00116953	0.0115491	-0.943761
Q05682	1.7831	16.7645	7.39444	9.80394e-05	0.00310693	1.70994
Q86X76	1.78517	11.2257	3.60424	0.00752421	0.0382431	-2.92611
Q9NP61	1.79505	10.7682	6.16109	0.000329176	0.00539746	0.415446
Q08378	1.84288	10.5572	4.79755	0.00155606	0.0132896	-1.24955
Q15654	1.84408	12.393	9.76144	1.4177e-05	0.000995541	3.74841
P30043	1.86996	12.7798	6.01942	0.000382501	0.00596903	0.254533
Q9NYF8	1.87201	13.8706	6.87755	0.00015966	0.00388097	1.18974
Q9UHB6	1.88123	14.3977	11.973	3.25728e-06	0.00041172	5.2571
O95721	1.89312	10.808	3.777	0.00591221	0.0327764	-2.67144
P04080	1.90368	14.7068	5.37288	0.00078377	0.00934609	-0.51473
Q9BXF6	1.92548	10.3257	6.57697	0.000214765	0.00429489	0.872728
Q96CT7	1.95408	13.4837	6.20648	0.000313873	0.00522021	0.46645
P62328	1.97107	19.9284	11.1339	5.51731e-06	0.000498134	4.7219
Q9Y6M1	2.00568	13.724	6.03471	0.000376307	0.00596903	0.272033
Q8NC56	2.01611	12.5627	5.61507	0.000595278	0.00775703	-0.219726
Q86UE4	2.03341	13.1614	12.3816	2.5505e-06	0.000358203	5.50315
Q9BY77	2.07766	11.217	14.509	7.96034e-07	0.000276114	6.65049
Q13310	2.13784	13.3413	5.04942	0.0011459	0.0114954	-0.921888
Q9UKY7	2.16978	13.2905	5.95534	0.000409713	0.0061652	0.18086
Q14677	2.18906	12.2796	5.1087	0.00106769	0.0109774	-0.846132
Q9UBU9	2.18946	10.1631	5.56797	0.00062761	0.00801312	-0.276447
Q9BZL6	2.24086	10.2505	6.75359	0.000180212	0.00422395	1.06033
P62312	2.29761	12.3871	6.1499	0.000333071	0.00539746	0.40284
P98082	2.30706	13.0406	13.9011	1.09148e-06	0.000276114	6.3437
O95817	2.35851	12.5841	4.62033	0.00194043	0.0150472	-1.48569
Q8WUF5	2.39712	10.3827	3.58165	0.00776769	0.0388078	-2.95968
Q16775	2.69631	12.1795	3.65271	0.00702904	0.0365626	-2.8543
Q9BWF3	2.71693	12.1236	5.1352	0.00103464	0.0109774	-0.812438
Q13526	2.81474	11.3728	3.62183	0.00734036	0.0377163	-2.90002
Q8N0X7	2.91635	10.293	6.4659	0.000240242	0.00453233	0.752759
Q9GZZ1	2.9263	10.948	4.10208	0.00380024	0.0246333	-2.20257
O60504	3.16549	11.7884	8.05977	5.43547e-05	0.00245373	2.33647
Q01085	3.23042	10.4482	7.69637	7.46388e-05	0.00269553	2.00002
P16989	3.30842	12.0523	6.3244	0.000277687	0.00487495	0.597668
Q8WX93	6.58538	9.00181	3.93683	0.00474827	0.0283104	-2.43916
