# Supplementary material for: Calciprotein Particles Induce Cellular Compartment-Specific Proteome Alterations in Human Arterial Endothelial Cells
Source: J Cardiovasc Dev Dis. 2023 Dec 22;11(1):5. doi: 10.3390/jcdd11010005 (PMC10816121; doi:10.3390/jcdd11010005)
Supplement: Supplementary file 1 [file jcdd-11-00005-s001.zip › Supplementary Datafiles (1-32)/Supplementary Datafile 17 (HITAEC, cytosol, PBS vs CPP-S).xls]

## Sheet: Worksheet
UniProt ID	logFC	AveExpr	t	P.Value	adj.P.Val	B
Q9UI30	-3.75645	9.19856	-10.2128	1.02681e-05	0.0016734	4.12897
O75312	-3.70051	10.3744	-5.05597	0.00113696	0.012947	-0.766495
Q96HS1	-3.34664	10.2503	-5.41017	0.000750888	0.0102056	-0.326852
O15162	-3.21662	10.8384	-4.25309	0.00311146	0.0217286	-1.83234
Q9Y5S9	-3.18957	12.1389	-5.29745	0.000855256	0.0109196	-0.464749
Q9BRK5	-2.96074	14.0086	-11.0494	5.82928e-06	0.00122804	4.69049
P05067	-2.50602	17.8036	-17.3517	2.10999e-07	0.000266703	7.74342
Q8NHV1	-2.08087	11.6421	-6.87298	0.00016037	0.004607	1.30275
P47712	-2.06915	9.86389	-3.72228	0.00637842	0.0322518	-2.58843
O15355	-1.98548	13.6055	-11.8588	3.49243e-06	0.00110361	5.19026
O60826	-1.98506	10.4961	-3.4297	0.00964066	0.0421654	-3.02067
Q8WXX5	-1.89789	12.0624	-9.10487	2.32142e-05	0.00195618	3.30529
Q9NX55	-1.84148	11.4665	-4.80263	0.00154634	0.0152701	-1.0924
Q9HD26	-1.83365	9.08461	-4.06624	0.00398695	0.0247035	-2.09404
P61764	-1.80348	10.7319	-4.29797	0.00293384	0.0213009	-1.77024
Q9Y2Y0	-1.71746	10.5758	-3.66852	0.00687517	0.033814	-2.66709
P80217	-1.71107	11.5633	-3.29434	0.0117168	0.0471657	-3.22377
P02794	-1.68441	14.4075	-6.53413	0.000224219	0.00506248	0.950426
Q9NR28	-1.64908	13.2218	-7.20207	0.000117179	0.00383204	1.63156
P28065	-1.63722	10.7103	-4.87615	0.00141297	0.0147842	-0.996825
P01116	-1.59729	10.0528	-5.0005	0.0012152	0.0133867	-0.837032
Q96C90	-1.56461	14.32	-5.82645	0.000471175	0.00783639	0.16655
P50281	-1.52128	15.2079	-3.8186	0.00558225	0.0295672	-2.4484
Q96DB5	-1.50735	11.8014	-5.70753	0.000537031	0.00838052	0.028119
P63165	-1.49579	13.7503	-4.80555	0.00154079	0.0152701	-1.08859
Q02818	-1.45371	17.5659	-7.9239	6.11132e-05	0.00309105	2.3097
Q01628	-1.44996	12.2435	-5.38533	0.000772622	0.0103565	-0.357082
Q9Y3B8	-1.44275	13.2485	-4.00377	0.00433652	0.025552	-2.18264
O00560	-1.42191	16.1779	-13.2081	1.58943e-06	0.000669679	5.94054
O60271	-1.32331	10.6121	-4.294	0.00294909	0.0213009	-1.77571
P10909	-1.31382	18.2406	-9.13685	2.26475e-05	0.00195618	3.33047
P39687	-1.30799	16.0144	-7.02279	0.00013883	0.00428002	1.45403
Q9H074	-1.28666	12.3219	-4.20215	0.00332732	0.0225866	-1.90319
O15305	-1.21185	12.1009	-4.87483	0.00141526	0.0147842	-0.998546
P50452	-1.20117	13.687	-6.73713	0.000183155	0.00482308	1.16322
Q9Y3E7	-1.1968	11.5527	-3.63805	0.00717508	0.0342238	-2.71184
P12931	-1.14716	9.05335	-3.29943	0.0116307	0.0471192	-3.2161
Q92896	-1.14581	16.905	-9.43842	1.80032e-05	0.00183083	3.56366
O43598	-1.14466	11.5612	-3.31392	0.0113891	0.0464436	-3.19428
Q9Y3A3	-1.14202	11.0159	-4.01599	0.00426566	0.025433	-2.16528
P61326	-1.12	14.2723	-7.66215	7.6949e-05	0.00335392	2.07035
Q16643	-1.10214	13.8979	-5.27786	0.00087498	0.0110598	-0.488912
O43396	-1.092	13.3015	-3.32483	0.0112108	0.046158	-3.17787
Q96Q11	-1.07348	11.3742	-3.74878	0.00614788	0.0315891	-2.54979
P67809	-1.02089	15.1364	-4.14469	0.00359053	0.023394	-1.98356
P06753	-1.01506	17.819	-4.35527	0.00272292	0.0207787	-1.69137
O14786	-1.00695	15.1997	-8.78375	2.98772e-05	0.00222146	3.04746
Q00610	1.0305	18.9377	4.06238	0.00400767	0.0247107	-2.09951
Q96IU4	1.03557	11.28	4.80391	0.00154389	0.0152701	-1.09072
O60832	1.03567	14.4629	4.86183	0.00143793	0.0148979	-1.01538
P62330	1.05344	12.8825	4.67569	0.00181024	0.0167018	-1.25932
Q9UMS4	1.06353	15.3574	6.74151	0.000182367	0.00482308	1.16775
P36578	1.06625	17.7449	3.65501	0.00700647	0.0341962	-2.68692
Q01813	1.07243	18.1243	6.48219	0.000236302	0.00506248	0.895152
Q8N392	1.07691	13.034	5.66401	0.000563624	0.00868806	-0.023039
Q99426	1.08096	12.7349	3.67432	0.00681961	0.0336718	-2.65858
Q07866	1.08821	13.4406	5.08435	0.00109908	0.0127484	-0.730581
Q93052	1.10748	14.3912	6.19166	0.00031878	0.00632194	0.579458
Q9BY77	1.11596	11.217	7.7931	6.8518e-05	0.00315377	2.191
P14868	1.12178	14.7707	6.48754	0.000235026	0.00506248	0.900858
P51813	1.13084	14.1748	4.42737	0.00248065	0.0197832	-1.59282
Q9BZZ5	1.13269	14.4737	7.77105	6.98619e-05	0.00315377	2.17082
Q9NR12	1.13441	14.6502	5.88645	0.000441377	0.00764247	0.235648
P11586	1.13773	15.92	5.50879	0.000671014	0.00957613	-0.207713
P19525	1.13905	12.5386	5.3177	0.000835393	0.0107749	-0.439849
Q15797	1.14145	11.7313	5.0745	0.00111207	0.0127786	-0.74303
Q8NE71	1.14262	13.0011	3.55425	0.00807433	0.037248	-2.83546
Q9UHB6	1.1464	14.3977	7.29622	0.000107336	0.00383204	1.72329
P42224	1.17103	14.2456	4.99529	0.00122286	0.0133867	-0.843688
Q14699	1.19299	11.3137	3.96201	0.00458864	0.0262426	-2.24217
P35222	1.19773	15.4429	5.75385	0.00051024	0.00825128	0.0822786
Q92900	1.20273	14.1219	6.35832	0.000268155	0.00555652	0.761897
Q9NY33	1.21403	14.2193	5.95457	0.00041005	0.00744505	0.313489
Q02543	1.22996	15.95	4.70682	0.00174125	0.0161833	-1.21816
P17858	1.23414	15.4486	4.42759	0.00247994	0.0197832	-1.59252
Q96IJ6	1.24149	12.3939	4.54011	0.00214759	0.0187903	-1.44026
P53992	1.24712	14.4551	3.60274	0.00754018	0.0352785	-2.76383
Q96PK6	1.25188	14.1488	4.71866	0.00171575	0.0160645	-1.20254
Q9NPQ8	1.25293	12.6335	5.16526	0.000998498	0.0121356	-0.628859
Q96C36	1.25378	12.1879	5.46095	0.00070852	0.00995078	-0.265325
Q15942	1.25972	16.4367	6.42056	0.000251591	0.00530019	0.829102
O00429	1.26009	14.414	4.49302	0.00228039	0.0194593	-1.50376
P29992	1.26212	11.6608	9.81391	1.36462e-05	0.00172487	3.8436
Q9BXF6	1.26248	10.3257	4.31231	0.00287944	0.0212096	-1.75045
Q96RS6	1.29426	12.7322	4.48841	0.00229386	0.0194593	-1.51
Q86UE4	1.30242	13.1614	7.93055	6.07612e-05	0.00309105	2.31569
P53621	1.32573	16.7457	3.82076	0.00556567	0.0295672	-2.44528
Q9H3U1	1.33178	11.6173	3.96926	0.00454378	0.0261061	-2.23183
Q8N163	1.34277	14.0262	9.6208	1.57178e-05	0.00180612	3.70104
P46459	1.34737	13.0456	5.00443	0.00120947	0.0133867	-0.832022
Q96T76	1.35008	12.9343	3.31384	0.0113904	0.0464436	-3.1944
P00387	1.35026	17.4007	4.99145	0.00122853	0.0133867	-0.84859
Q9UHD8	1.35531	12.9098	3.97045	0.00453647	0.0261061	-2.23013
Q13618	1.3903	11.4162	3.33924	0.0109799	0.0456795	-3.15621
Q66K74	1.41022	13.232	6.9188	0.00015341	0.00450955	1.34931
O00159	1.42376	16.4497	6.54375	0.000222055	0.00506248	0.960636
O60716	1.43273	15.6817	11.4581	4.48226e-06	0.00113311	4.94788
Q08J23	1.44256	11.9155	4.10676	0.0037766	0.0241092	-2.03687
P09960	1.45773	15.5684	4.30563	0.00290464	0.0212224	-1.75967
O75533	1.49184	14.8147	5.25619	0.000897384	0.0112306	-0.515705
Q15654	1.49385	12.393	7.90753	6.19892e-05	0.00309105	2.29494
Q5VYK3	1.52689	13.7034	3.76425	0.00601747	0.0310453	-2.52728
Q27J81	1.55255	12.6931	4.59532	0.00200258	0.0177011	-1.36625
P98082	1.55653	13.0406	9.37877	1.88298e-05	0.00183083	3.51814
P20839	1.55834	12.3421	7.20312	0.000117065	0.00383204	1.63258
O43865	1.59609	13.0555	7.3927	9.8196e-05	0.0037612	1.81624
P50570	1.59922	14.9676	5.61425	0.000595828	0.00907381	-0.0818643
Q9UM54	1.61914	13.5876	7.05017	0.000135254	0.00427401	1.48138
Q9Y2Z0	1.63192	13.6826	3.33884	0.0109862	0.0456795	-3.15681
Q14204	1.69212	18.4774	4.03127	0.00417872	0.0251519	-2.14357
Q6PKG0	1.78188	11.9733	4.61148	0.00196219	0.0174662	-1.34468
Q9UKK3	1.80662	13.7261	6.02551	0.000380021	0.00727799	0.393867
Q9BZL6	1.80774	10.2505	5.44823	0.00071888	0.00998532	-0.280702
Q96CS3	1.83011	11.9942	4.00929	0.00430433	0.0255431	-2.17479
Q13155	1.85028	13.0497	5.90817	0.000431112	0.0075684	0.260533
Q9UBW8	1.86092	12.0435	10.1686	1.05911e-05	0.0016734	4.09799
Q9UBU9	1.88175	10.1631	4.78543	0.00157949	0.0153575	-1.11488
Q5U651	1.89832	14.0256	4.11027	0.00375895	0.0241092	-2.03193
O00567	1.91414	13.7678	7.55855	8.44427e-05	0.00345959	1.9736
Q93008	1.95507	12.6189	3.98515	0.00444704	0.0259035	-2.20915
O14744	2.03259	12.3103	7.55325	8.48475e-05	0.00345959	1.96861
P48729	2.0535	10.406	5.13351	0.00103671	0.0124355	-0.668666
Q86XP3	2.12005	10.9558	9.9158	1.26778e-05	0.00172487	3.91765
Q7Z2W4	2.12856	11.5566	6.21191	0.000312098	0.00632194	0.601819
Q92616	2.1357	13.7528	4.26977	0.00304413	0.0213766	-1.80923
P17252	2.30332	11.3206	6.68928	0.000192022	0.00495338	1.11352
P55265	2.3479	13.1517	14.263	9.03107e-07	0.000570763	6.46431
O94832	2.36572	13.0523	6.61531	0.000206681	0.00506248	1.03615
P27708	2.44495	13.8618	4.35754	0.00271491	0.0207787	-1.68825
Q92769	2.49868	10.9358	3.87684	0.00515329	0.0280766	-2.36433
P51610	2.5057	11.8787	6.0441	0.000372559	0.00724483	0.414823
Q96HP0	2.53579	12.4739	4.22739	0.0032184	0.0222298	-1.86804
Q01085	2.84553	10.4482	6.77938	0.000175704	0.00482308	1.20686
Q14160	2.89357	9.71485	3.78292	0.00586395	0.0305338	-2.50013
Q13363	2.89626	11.6793	4.63432	0.00190658	0.0170916	-1.31424
Q9HAV4	2.91563	10.289	4.06636	0.00398629	0.0247035	-2.09387
O75569	2.99149	10.7329	3.32965	0.011133	0.0459873	-3.17062
O60551	3.21311	10.1422	4.4249	0.00248855	0.0197832	-1.59619
P19838	3.24339	9.74389	4.35359	0.00272885	0.0207787	-1.69367
Q9UH62	5.94021	6.88759	4.6391	0.00189517	0.0170916	-1.30788
