# Supplementary material for: Calciprotein Particles Induce Cellular Compartment-Specific Proteome Alterations in Human Arterial Endothelial Cells
Source: J Cardiovasc Dev Dis. 2023 Dec 22;11(1):5. doi: 10.3390/jcdd11010005 (PMC10816121; doi:10.3390/jcdd11010005)
Supplement: Supplementary file 1 [file jcdd-11-00005-s001.zip › Supplementary Datafiles (1-32)/Supplementary Datafile 18 (HITAEC, cytosol, CPP-P vs CPP-S).xls]

## Sheet: Worksheet
UniProt ID	log2FC	AveExpr	t	P.Value	adj.P.Val	B
Q9UH62	6.02354	6.88759	4.70418	0.00174698	0.0204827	-1.02243
Q92769	3.18614	10.9358	4.94346	0.00130187	0.0192433	-0.718158
Q7L523	2.88216	10.6868	4.16043	0.00351627	0.0279724	-1.74681
Q9HAV4	2.44341	10.289	3.40777	0.00994852	0.0474526	-2.82019
Q13155	2.40459	13.0497	7.67812	7.5861e-05	0.00797792	2.17286
P17252	2.062	11.3206	5.98844	0.000395398	0.013796	0.508229
O00567	2.01892	13.7678	7.97229	5.86041e-05	0.00797792	2.42769
P41252	1.96939	14.7427	3.63973	0.00715811	0.0393385	-2.48146
P49327	1.94601	16.3321	3.40901	0.00993085	0.0474526	-2.81836
Q93009	1.8984	12.6384	3.35404	0.0107478	0.0499458	-2.89951
Q13618	1.8919	11.4162	4.54398	0.00213708	0.0224284	-1.23111
O94832	1.85187	13.0523	5.17843	0.000983114	0.0175595	-0.428027
Q5JVF3	1.77564	10.7267	3.86723	0.0052215	0.0335024	-2.15583
Q93008	1.72675	12.6189	3.51976	0.00847886	0.0438058	-2.65586
Q12768	1.68849	11.2324	3.51876	0.00849084	0.0438058	-2.65731
Q14204	1.67781	18.4774	3.99718	0.00437529	0.0310695	-1.97301
P29992	1.61225	11.6608	12.5364	2.32936e-06	0.00294432	5.41744
Q14694	1.58467	10.0078	6.00497	0.000388459	0.013796	0.526333
Q5U651	1.58452	14.0256	3.43082	0.00962517	0.0464359	-2.78625
O75533	1.58382	14.8147	5.58027	0.000618988	0.0149903	0.0486129
Q9Y4E8	1.5798	11.7475	3.82176	0.00555802	0.0344379	-2.22036
P68366	1.48336	12.3167	9.68814	1.49577e-05	0.00614685	3.74289
P27105	1.48328	16.5488	4.88204	0.00140285	0.0192565	-0.795414
P51610	1.47753	11.8787	3.56402	0.00796349	0.0422935	-2.59131
Q14699	1.43712	11.3137	4.77278	0.00160437	0.0198587	-0.934287
O14744	1.43068	12.3103	5.3165	0.000836556	0.0157822	-0.261498
Q9UKK3	1.40514	13.7261	4.68647	0.00178601	0.0204827	-1.0453
P48729	1.39472	10.406	3.48664	0.0088877	0.0444034	-2.70431
Q9H3U1	1.37936	11.6173	4.11106	0.00375496	0.028592	-1.81479
P23921	1.37914	11.7672	3.85257	0.00532752	0.0338118	-2.1766
P00387	1.33602	17.4007	4.93878	0.00130928	0.0192433	-0.724027
P14868	1.33431	14.7707	7.71664	7.33074e-05	0.00797792	2.20676
P53621	1.3228	16.7457	3.81232	0.00563076	0.0345499	-2.23379
Q9UM54	1.30634	13.5876	5.68816	0.00054869	0.0149903	0.172472
Q66K74	1.3061	13.232	6.40798	0.000254845	0.0114704	0.956008
Q9UBW8	1.30132	12.0435	7.11082	0.000127688	0.0080699	1.65377
O95373	1.29812	15.0205	5.09628	0.00108358	0.0175595	-0.52849
Q02543	1.27272	15.95	4.87047	0.00142281	0.0192565	-0.810025
Q8N163	1.26758	14.0262	9.08207	2.36279e-05	0.00614685	3.30937
Q96QG7	1.23923	9.38619	4.53385	0.00216477	0.0224284	-1.24444
P53992	1.23773	14.4551	3.5756	0.00783427	0.0421384	-2.57446
Q00610	1.23688	18.9377	4.87596	0.0014133	0.0192565	-0.803089
Q9NPF4	1.23523	11.5966	4.3597	0.00270731	0.0236003	-1.47607
P29144	1.2245	14.27	4.04183	0.00411981	0.0302758	-1.91076
P50570	1.21243	14.9676	4.25638	0.00309804	0.0259332	-1.61569
Q9Y6E2	1.18859	13.7473	3.77071	0.00596385	0.0354932	-2.29314
O43747	1.18739	13.2716	5.10853	0.0010679	0.0175595	-0.51344
P14735	1.18322	13.1626	5.96714	0.000404543	0.013796	0.484842
O43865	1.12806	13.0555	5.22487	0.000930879	0.0173034	-0.371684
Q16531	1.12101	16.103	3.50234	0.00869138	0.0440983	-2.68133
P55265	1.11694	13.1517	6.78519	0.000174706	0.00892705	1.33835
Q9Y262	1.10922	15.6901	5.67963	0.000553915	0.0149903	0.162741
Q86XP3	1.10081	10.9558	5.14865	0.00101829	0.0175595	-0.464319
O00159	1.09158	16.4497	5.01701	0.00119131	0.0183055	-0.626421
P36578	1.05119	17.7449	3.6034	0.00753311	0.0406917	-2.53408
P14923	1.03971	15.802	3.93638	0.00475117	0.0316078	-2.05825
Q96RS6	1.01488	12.7322	3.51951	0.00848181	0.0438058	-2.65622
P49006	-1.00103	13.6787	-3.34832	0.0108368	0.0499575	-2.90797
P78406	-1.02503	12.3394	-3.9496	0.00466661	0.0313755	-2.03968
Q96DB5	-1.02807	11.8014	-3.89274	0.00504244	0.0329945	-2.11976
P30043	-1.04429	12.7798	-3.36157	0.0106318	0.0497488	-2.88838
P37840	-1.05134	16.5711	-4.20225	0.0033269	0.0272324	-1.68949
Q05682	-1.08013	16.7645	-4.47926	0.00232085	0.0227407	-1.31655
Q9NYF8	-1.09736	13.8706	-4.03155	0.00417717	0.0305199	-1.92507
Q8IWE2	-1.10963	15.1722	-7.80945	6.75395e-05	0.00797792	2.28779
Q9Y314	-1.11005	12.0443	-5.43251	0.000731914	0.015419	-0.123811
O75494	-1.11483	12.3985	-4.05596	0.00404233	0.0300553	-1.89111
P46108	-1.11849	13.5134	-4.7926	0.00156558	0.0197889	-0.908958
Q14157	-1.12662	14.6684	-7.54171	8.57357e-05	0.00797792	2.05144
P09493	-1.12667	13.6204	-3.83809	0.00543453	0.0340062	-2.19715
P22061	-1.15324	14.9812	-4.84986	0.00145915	0.0192565	-0.836117
Q99471	-1.16503	14.4118	-6.78545	0.000174662	0.00892705	1.33861
Q15056	-1.17512	15.1231	-4.37965	0.00263824	0.0231579	-1.44931
Q15287	-1.20014	12.2562	-5.16652	0.000997023	0.0175595	-0.442529
Q9H444	-1.21757	14.7009	-4.84252	0.00147234	0.0192565	-0.845426
O00425	-1.21983	13.2647	-4.72823	0.00169545	0.0204585	-0.991437
O00764	-1.23323	13.3602	-5.43641	0.00072866	0.015419	-0.119223
P67809	-1.24226	15.1364	-5.04342	0.00115417	0.0181114	-0.593689
Q96CV9	-1.24369	12.6088	-4.45743	0.00238666	0.0228959	-1.34551
Q6NYC8	-1.25157	12.7986	-5.66709	0.000561696	0.0149903	0.148415
P62328	-1.27064	19.9284	-7.17741	0.000119921	0.00797792	1.71666
Q6P587	-1.30273	12.9023	-5.10957	0.00106659	0.0175595	-0.512168
P63313	-1.31077	18.0014	-5.64563	0.000575292	0.0149903	0.123848
Q9Y6M1	-1.31515	13.724	-3.95704	0.0046197	0.0313476	-2.02923
P09104	-1.32326	12.2953	-6.18723	0.000320263	0.0122671	0.723439
Q9P2A4	-1.34301	12.3271	-3.64267	0.00712867	0.0393385	-2.47721
Q12765	-1.34652	14.8161	-6.37661	0.000263165	0.0114704	0.923359
Q14978	-1.3747	11.0811	-3.77475	0.00593064	0.0354932	-2.28737
Q00169	-1.39995	12.5773	-5.59779	0.000606926	0.0149903	0.068843
P52566	-1.4069	16.7523	-7.71698	7.32855e-05	0.00797792	2.20706
Q02952	-1.4366	17.1667	-9.98324	1.20793e-05	0.00614685	3.94292
P98179	-1.45446	14.9214	-7.29337	0.00010762	0.00797792	1.82492
O43504	-1.48549	13.4434	-4.14926	0.00356881	0.0281936	-1.76216
Q9HD26	-1.51632	9.08461	-3.36255	0.0106168	0.0497488	-2.88692
Q9Y3B8	-1.52497	13.2485	-4.23192	0.00319928	0.0266045	-1.64899
O00273	-1.60199	13.8759	-6.32673	0.00027702	0.0116718	0.871179
Q9NX55	-1.6441	11.4665	-4.28787	0.00297284	0.0252192	-1.57297
Q9NP61	-1.70439	10.7682	-5.84992	0.00045926	0.0146135	0.354963
Q96CT7	-1.71234	13.4837	-5.43868	0.000726765	0.015419	-0.116541
Q9UKY7	-1.73648	13.2905	-4.76607	0.00161774	0.0198587	-0.942872
Q9H6Z4	-1.74444	12.1138	-3.8086	0.00565969	0.0345597	-2.23908
P29218	-1.78719	12.869	-4.12568	0.00368251	0.028592	-1.79463
O60271	-1.79463	10.6121	-5.8234	0.000472748	0.0146135	0.3253
Q9GZV5	-1.81189	12.5029	-4.7192	0.0017146	0.0204585	-1.00306
Q9H7Z7	-1.81983	12.1039	-8.81346	2.91781e-05	0.00614685	3.10687
Q8NC56	-1.83102	12.5627	-5.09957	0.00107935	0.0175595	-0.524454
Q14118	-1.8362	11.9344	-3.98046	0.00447538	0.0312709	-1.9964
Q8NHV1	-1.86019	11.6421	-6.14408	0.000335119	0.0124586	0.677191
Q08378	-1.88705	10.5572	-4.91254	0.00135167	0.0192565	-0.756976
O60504	-1.89768	11.7884	-4.83175	0.00149192	0.0192565	-0.859096
Q14677	-1.91389	12.2796	-4.46653	0.00235899	0.0228959	-1.33343
P63098	-1.93949	12.3624	-4.66845	0.0018267	0.0204827	-1.06862
Q8N0X7	-2.00192	10.293	-4.43851	0.00244537	0.0228959	-1.37068
Q9NR28	-2.02006	13.2218	-8.82228	2.89743e-05	0.00614685	3.11362
P62312	-2.33462	12.3871	-6.24897	0.000300263	0.0118604	0.789158
Q9BWF3	-2.37308	12.1236	-4.48531	0.00230296	0.0227407	-1.30853
P28065	-2.41763	10.7103	-7.20044	0.000117358	0.00797792	1.7383
Q96HS1	-2.46922	10.2503	-3.99175	0.00440757	0.0311238	-1.98061
Q9UI30	-2.75909	9.19856	-7.50121	8.89383e-05	0.00797792	2.01498
P16989	-3.03104	12.0523	-5.79415	0.000488129	0.0146903	0.292476
Q16775	-3.237	12.1795	-4.38519	0.00261939	0.0231532	-1.44188
Q13526	-3.42973	11.3728	-4.41316	0.00252646	0.0231529	-1.40446
Q32MZ4	-3.44006	13.7584	-3.50711	0.00863253	0.0440983	-2.67434
