# Supplementary material for: Calciprotein Particles Induce Cellular Compartment-Specific Proteome Alterations in Human Arterial Endothelial Cells
Source: J Cardiovasc Dev Dis. 2023 Dec 22;11(1):5. doi: 10.3390/jcdd11010005 (PMC10816121; doi:10.3390/jcdd11010005)
Supplement: Supplementary file 1 [file jcdd-11-00005-s001.zip › Supplementary Datafiles (1-32)/Supplementary Datafile 19 (HITAEC, nucleus, PBS vs CPP-P).xls]

## Sheet: Worksheet
UniProt ID	logFC	AveExpr	t	P.Value	adj.P.Val	B
P46531	-6.83703	8.00815	-4.92747	0.00132402	0.0124876	-1.14572
Q9Y4K0	-5.41285	14.3626	-17.8346	1.70288e-07	7.6289e-05	8.14041
Q96AC1	-3.87439	17.4113	-3.42501	0.00969271	0.0452326	-3.26725
Q06481	-3.04398	15.5788	-16.3166	3.3051e-07	9.87124e-05	7.5137
Q9Y5S9	-2.93319	12.1389	-4.86767	0.00142415	0.0128968	-1.22405
P05067	-2.92757	17.8036	-19.8528	7.63292e-08	6.83909e-05	8.87396
P47712	-2.50615	9.86389	-4.50377	0.00224439	0.0159601	-1.71206
Q9UKG1	-2.50409	10.8988	-3.66033	0.00694395	0.0351513	-2.91539
P10909	-2.0848	18.2406	-14.1972	9.2686e-07	0.000166093	6.50765
Q9NPF4	-1.82521	11.5966	-6.40878	0.000253698	0.00451069	0.632929
Q53GS9	-1.80886	12.2918	-3.3497	0.0108017	0.0486119	-3.38108
O75844	-1.61223	12.3891	-3.9394	0.00472357	0.0276634	-2.50662
P83916	-1.60288	12.6432	-6.37817	0.000261781	0.00451069	0.599173
Q9NRY6	-1.58249	11.7287	-4.3205	0.00284308	0.0188696	-1.96514
Q96PZ0	-1.49896	11.4771	-7.64622	7.76942e-05	0.00271898	1.90365
Q8WXX5	-1.48055	12.0624	-7.03286	0.000136933	0.00350549	1.29597
Q9Y5B9	-1.45098	13.8779	-6.39336	0.000257737	0.00451069	0.615931
Q6ZMZ3	-1.42605	10.06	-3.89028	0.00505084	0.0287174	-2.57785
Q9H1E5	-1.42518	12.2726	-8.00291	5.68013e-05	0.00267863	2.23854
Q14694	-1.3854	10.0078	-5.21831	0.000935478	0.00969218	-0.772162
Q9Y6E0	-1.33347	11.38	-8.25607	4.57884e-05	0.00256415	2.4685
O75367	-1.33292	15.8875	-12.225	2.77852e-06	0.000318894	5.40169
P39687	-1.3124	16.0144	-6.95929	0.000146937	0.00355827	1.22023
O14929	-1.24458	12.2352	-4.88979	0.00138617	0.0128042	-1.19501
O00560	-1.20669	16.1779	-10.7997	6.8295e-06	0.000556294	4.47456
P17612	-1.18009	12.7355	-4.7825	0.0015814	0.0130653	-1.33653
P63165	-1.1563	13.7503	-3.69923	0.00657639	0.034271	-2.85783
Q08945	-1.1455	12.7968	-5.56434	0.000628267	0.00749263	-0.343607
Q9C0B1	-1.13874	12.179	-5.80258	0.000482082	0.0064884	-0.0583585
P35968	-1.11177	11.7741	-4.90705	0.00135731	0.0126683	-1.17241
Q99720	-1.10779	11.695	-3.37057	0.0104815	0.0474313	-3.34948
P29144	-1.01826	14.27	-3.34606	0.0108586	0.0486119	-3.3866
P61326	-1.01259	14.2723	-6.78796	0.000173542	0.0037816	1.0414
Q96A72	-1.01259	14.2723	-6.78796	0.000173542	0.0037816	1.0414
P19474	-1.00602	11.2037	-3.88907	0.00505921	0.0287174	-2.57961
Q01469	1.00338	19.2811	6.58225	0.000212818	0.00405712	0.822
Q9P0K7	1.00478	14.8172	5.29765	0.000852648	0.00943176	-0.672391
Q9H2D6	1.0049	13.5112	4.20395	0.00331298	0.0212031	-2.12858
Q13263	1.0069	15.9822	5.91933	0.000424529	0.00603774	0.0785752
Q9H1E3	1.0082	14.6709	3.32789	0.0111475	0.0490632	-3.41415
Q14019	1.00989	15.3261	4.77399	0.00159813	0.0130653	-1.34783
O14907	1.01541	12.5736	5.07472	0.00110884	0.0110392	-0.955054
P31942	1.01685	14.8896	6.90451	0.000154914	0.00365271	1.16344
Q86XP3	1.01924	10.9558	4.72266	0.00170322	0.0132703	-1.4162
P62750	1.02448	16.0956	7.51391	8.75264e-05	0.00280084	1.77605
Q9H299	1.02671	16.6665	7.76173	7.01112e-05	0.00271898	2.01354
O60832	1.03485	14.4629	4.81231	0.00152429	0.0130653	-1.29704
Q9UNW9	1.03996	13.5228	4.74724	0.00165197	0.0131392	-1.3834
P11308	1.04138	14.229	6.76635	0.000177262	0.0037816	1.0186
Q9Y2W1	1.05034	14.6379	8.48339	3.7905e-05	0.00226419	2.66974
Q8WWM7	1.06612	12.5158	4.16548	0.00348612	0.0219969	-2.18296
Q9P0V9	1.06734	12.5607	3.78991	0.00579824	0.0316782	-2.72437
Q15459	1.07189	14.4375	5.47356	0.000696347	0.00799906	-0.454393
P12268	1.09296	16.0186	6.19597	0.000316229	0.0049709	0.395748
P50402	1.09831	15.1187	5.70821	0.000534935	0.00692328	-0.170406
Q00341	1.13503	15.9677	6.47311	0.0002376	0.00434468	0.703483
Q92804	1.13701	14.6643	5.69825	0.000540881	0.00692328	-0.182312
Q9BV20	1.15836	10.8377	3.30019	0.0116037	0.0499121	-3.45621
Q96PK6	1.17929	14.1488	4.41865	0.00250338	0.0169926	-1.829
Q00169	1.20271	12.5773	4.77673	0.00159272	0.0130653	-1.34419
P55265	1.23096	13.1517	7.35911	0.000100833	0.0029144	1.62437
P98175	1.24262	10.1263	3.38304	0.0102949	0.0468235	-3.33062
P19525	1.2504	12.5386	5.78324	0.000492423	0.0064884	-0.0812185
Q92945	1.26874	15.8105	3.98465	0.00444219	0.0265347	-2.44128
Q15233	1.27508	16.7603	7.587	8.19336e-05	0.00271898	1.84677
Q8IYB3	1.30687	13.1724	5.25799	0.000893001	0.00964011	-0.722156
O75494	1.30943	12.3985	4.73767	0.00167173	0.0131392	-1.39616
P63279	1.32878	13.8878	7.03907	0.000136123	0.00350549	1.30234
Q93052	1.33666	14.3912	7.37252	9.95946e-05	0.0029144	1.63762
P35637	1.34005	15.2497	8.1474	5.01932e-05	0.00264548	2.37055
Q9UDY2	1.3674	13.2391	5.95576	0.000408158	0.00589854	0.12093
O00625	1.40201	16.1001	13.0822	1.69208e-06	0.000252684	5.90523
Q9UH99	1.41535	12.6752	3.70459	0.00652747	0.034271	-2.84993
Q9Y314	1.44385	12.0443	6.99368	0.000142163	0.00353827	1.25572
P21291	1.4461	16.6698	11.0848	5.6585e-06	0.000507002	4.66982
O60716	1.44991	15.6817	11.2784	4.99202e-06	0.000496983	4.79953
Q14192	1.46578	15.7594	8.72198	3.12251e-05	0.0019984	2.87583
Q7Z2W4	1.48208	11.5566	4.31053	0.00288028	0.0189759	-1.97904
Q9Y5A9	1.48926	12.0323	3.90696	0.00493705	0.0287174	-2.55363
Q15797	1.50163	11.7313	6.61964	0.000204999	0.00399616	0.862267
P42167	1.50676	13.3783	4.02764	0.00419164	0.0256076	-2.37946
O00425	1.51505	13.2647	5.83554	0.000465006	0.00647844	-0.0195146
Q9UKV3	1.52229	14.3077	3.54619	0.00815547	0.0390929	-3.08531
Q13151	1.52322	14.2923	7.81477	6.69095e-05	0.00271898	2.06352
Q15942	1.52377	16.4367	7.67991	7.5392e-05	0.00271898	1.93584
Q14157	1.52734	14.6684	10.0272	1.16355e-05	0.000868781	3.91807
Q7Z3B4	1.54827	9.87732	4.02594	0.00420124	0.0256076	-2.3819
P98179	1.55621	14.9214	7.7196	7.27768e-05	0.00271898	1.97362
P20839	1.58556	12.3421	7.26217	0.000110309	0.00308865	1.52804
Q9BZK7	1.62452	10.1553	3.6093	0.00745996	0.037134	-2.99118
O75475	1.63299	13.9013	5.95586	0.000408113	0.00589854	0.121049
Q01543	1.67122	10.5317	4.5303	0.00216976	0.0155528	-1.67582
Q9GZV5	1.72746	12.5029	4.48749	0.00229157	0.0161501	-1.73434
Q9Y3C1	1.72909	10.327	4.25946	0.00307946	0.0199942	-2.05051
O00148	1.7376	11.4138	3.31971	0.0112802	0.0490632	-3.42656
O75821	1.73872	13.5143	5.08391	0.00109675	0.0110392	-0.943258
Q08J23	1.76771	11.9155	5.01619	0.00118939	0.0114591	-1.03045
Q15654	1.84408	12.393	9.64406	1.53602e-05	0.00105868	3.62619
Q9NYF8	1.87201	13.8706	6.83886	0.000165117	0.0037816	1.09489
P04080	1.90368	14.7068	5.35593	0.000796952	0.00892586	-0.599678
P52594	1.97171	12.1723	3.54758	0.00813933	0.0390929	-3.08322
Q9Y6M1	2.00568	13.724	6.01273	0.000383942	0.00573353	0.186806
Q8NC56	2.01611	12.5627	5.59788	0.000605004	0.0074258	-0.302974
Q86UE4	2.03341	13.1614	12.1841	2.84727e-06	0.000318894	5.37672
Q9BY77	2.07766	11.217	14.205	9.23112e-07	0.000166093	6.51167
Q9UBU9	2.18946	10.1631	5.55415	0.000635535	0.00749263	-0.355994
Q9BZL6	2.24086	10.2505	6.7289	0.000183923	0.00383245	0.978935
P62312	2.29761	12.3871	6.13271	0.000337982	0.00513274	0.324113
O95817	2.35851	12.5841	4.61433	0.00195071	0.0145653	-1.56175
Q8WUF5	2.39712	10.3827	3.57959	0.00777909	0.0382971	-3.03544
O95218	2.68109	10.1364	3.87452	0.00516102	0.0289017	-2.60078
Q9BWF3	2.71693	12.1236	5.12914	0.0010393	0.010582	-0.885391
Q9UQ35	2.76761	10.9684	5.62417	0.000587436	0.00731031	-0.271238
Q13526	2.81474	11.3728	3.62069	0.0073413	0.0367475	-2.97424
Q9GZZ1	2.9263	10.948	4.10022	0.00380265	0.0238264	-2.27567
O60504	3.16549	11.7884	8.03971	5.50307e-05	0.00267863	2.27236
Q13573	3.20008	11.3717	6.1434	0.000334192	0.00513274	0.336257
Q01085	3.23042	10.4482	7.68	7.53862e-05	0.00271898	1.93592
P16989	3.30842	12.0523	6.3167	0.000278891	0.0046204	0.531022
