# Supplementary material for: Calciprotein Particles Induce Cellular Compartment-Specific Proteome Alterations in Human Arterial Endothelial Cells
Source: J Cardiovasc Dev Dis. 2023 Dec 22;11(1):5. doi: 10.3390/jcdd11010005 (PMC10816121; doi:10.3390/jcdd11010005)
Supplement: Supplementary file 1 [file jcdd-11-00005-s001.zip › Supplementary Datafiles (1-32)/Supplementary Datafile 2 (HCAEC, cytosol, PBS vs CPP-S).xls]

## Sheet: Worksheet
UniProt ID	logFC	AveExpr	t	P.Value	adj.P.Val	B
Q96AC1	-5.71008	17.5205	-7.1685	0.000125893	0.000946589	1.35392
Q9Y4X5	-4.34965	8.11455	-2.96303	0.0192445	0.0368156	-4.03404
Q9NPF4	-3.61944	10.7499	-15.3755	5.62597e-07	8.64707e-05	7.01009
O60687	-3.50889	11.6008	-4.52159	0.00224511	0.00694582	-1.75661
Q9Y6E2	-3.12083	14.6903	-11.7764	3.92688e-06	0.000141913	5.03805
Q5JVF3	-2.99653	11.213	-6.80964	0.000177143	0.00117557	0.985339
Q96TC7	-2.85007	10.6075	-10.1209	1.16087e-05	0.000235204	3.90275
P62861	-2.82732	12.994	-14.4898	8.69517e-07	8.64707e-05	6.57689
Q9H4B7	-2.69128	12.2392	-4.82433	0.0015409	0.00514209	-1.35157
Q14008	-2.579	12.7602	-6.9386	0.000156442	0.00110627	1.11951
Q9BRK5	-2.47039	14.1373	-15.3154	5.79027e-07	8.64707e-05	6.98163
P52789	-2.37783	10.1986	-2.97565	0.0188881	0.0363093	-4.01463
Q92503	-2.3584	10.9971	-5.16964	0.00101933	0.00378426	-0.905911
O43592	-2.32923	12.4695	-7.83233	6.9216e-05	0.000642178	1.99813
Q01970	-2.30297	11.6766	-4.35339	0.00278351	0.00804576	-1.98742
P50452	-2.20633	14.1627	-21.308	5.02102e-08	2.98248e-05	9.28969
Q5GJ75	-2.17981	13.0265	-3.43956	0.00962658	0.0215374	-3.3088
P17612	-2.15742	12.7897	-6.88784	0.00016425	0.00114053	1.06693
P42574	-2.06458	13.2557	-11.9698	3.49135e-06	0.000138258	5.1599
Q32P44	-2.04181	10.4866	-4.58684	0.00206783	0.00653347	-1.66818
Q13620	-2.03583	13.7098	-11.7701	3.94202e-06	0.000141913	5.03406
P08253	-2.02372	14.1516	-4.09362	0.00391159	0.0103827	-2.35181
P31150	-2.01028	13.1474	-13.3542	1.57837e-06	0.000105918	5.97496
P55060	-1.9904	16.5134	-3.97407	0.00459006	0.0117521	-2.52265
O00214	-1.97965	9.76397	-3.66016	0.0070562	0.0167963	-2.9802
Q99685	-1.96336	12.817	-6.92147	0.00015903	0.00111791	1.1018
O95373	-1.92467	15.2755	-10.0726	1.20097e-05	0.000235204	3.86687
P32455	-1.91798	9.1239	-2.7556	0.0262234	0.0479522	-4.3537
P10909	-1.90335	14.2276	-8.56694	3.73777e-05	0.000477862	2.65907
Q13618	-1.90179	11.0822	-4.26075	0.00313895	0.00879498	-2.11627
Q9BRG1	-1.88803	12.0588	-8.80667	3.08601e-05	0.000434122	2.86392
Q9UKD2	-1.83901	12.7619	-8.37744	4.36294e-05	0.000508154	2.49347
Q86VP6	-1.81683	17.1484	-15.8555	4.4872e-07	8.64707e-05	7.23281
Q9C0B1	-1.79231	12.3033	-7.93435	6.33653e-05	0.000602223	2.09305
P41240	-1.79223	12.6236	-10.4959	8.9627e-06	0.000225552	4.17547
Q96QG7	-1.74961	10.3007	-3.31042	0.011582	0.0249396	-3.50352
Q9Y217	-1.73099	9.8124	-5.51153	0.000688205	0.00287883	-0.48161
P62495	-1.72961	14.6159	-7.99801	5.99957e-05	0.000584221	2.15175
Q99805	-1.71724	14.1256	-11.429	4.8718e-06	0.000165363	4.81386
Q86TI2	-1.69512	10.9921	-4.37787	0.00269705	0.00787246	-1.95356
Q6PCE3	-1.68308	11.7255	-4.07347	0.00401784	0.0105602	-2.38046
P26639	-1.67199	15.7193	-10.0848	1.19068e-05	0.000235204	3.87597
O00410	-1.64255	16.7289	-13.5845	1.39347e-06	0.000105918	6.10153
Q06124	-1.62358	13.6252	-5.81199	0.000493576	0.00229949	-0.122276
P68366	-1.62301	12.1481	-4.98985	0.00126135	0.00447309	-1.13578
Q8NEZ5	-1.57849	10.4799	-5.31998	0.000855948	0.00332309	-0.717276
Q9Y5L0	-1.57708	12.624	-6.34979	0.000280024	0.00151904	0.490553
O60610	-1.56911	12.4976	-5.76531	0.00051934	0.00237298	-0.177287
P61221	-1.55441	15.7308	-12.9723	1.94945e-06	0.000113028	5.75959
Q9BY32	-1.55032	12.3494	-4.63514	0.00194646	0.00616639	-1.60312
O15305	-1.54767	12.1815	-3.15004	0.0146157	0.029834	-3.7474
Q9Y263	-1.52013	12.3725	-3.66889	0.00697093	0.0166294	-2.9673
Q9UBB4	-1.5138	12.873	-7.46266	9.60807e-05	0.000776489	1.64521
Q16539	-1.47443	10.031	-4.57622	0.0020956	0.00660364	-1.68252
P61224	-1.43604	13.7708	-8.31692	4.58664e-05	0.000523935	2.43989
Q9UHY7	-1.42515	13.9803	-5.52158	0.000680464	0.00287684	-0.469385
Q96P70	-1.42201	15.247	-8.53189	3.84543e-05	0.000477862	2.62868
O14786	-1.41989	15.6603	-12.9222	2.0051e-06	0.000113028	5.7308
O14980	-1.41889	15.9428	-9.30507	2.10059e-05	0.000341338	3.27401
P28482	-1.41039	14.6874	-8.73249	3.27297e-05	0.000448376	2.80107
O95456	-1.39553	11.9376	-7.11391	0.000132494	0.000977657	1.2988
Q9H9Q2	-1.39491	10.2794	-3.03549	0.0172905	0.0337847	-3.92274
P61764	-1.38776	10.6833	-3.10628	0.0155821	0.0313225	-3.81429
Q2TAY7	-1.38158	13.8964	-13.8801	1.19081e-06	0.000101049	6.2606
Q9Y295	-1.37424	13.4159	-15.0431	6.6059e-07	8.64707e-05	6.85099
Q9Y2S2	-1.36301	12.9841	-4.29058	0.00301937	0.00856088	-2.07464
P52292	-1.3608	13.3345	-5.92301	0.000437805	0.00214283	0.00736974
Q9ULV4	-1.35507	16.4114	-14.4809	8.73441e-07	8.64707e-05	6.57238
Q09161	-1.33636	11.874	-4.12605	0.00374686	0.0101396	-2.3058
O14617	-1.32339	12.5034	-4.29976	0.00298357	0.00849826	-2.06185
P31749	-1.30428	10.4355	-3.23827	0.0128548	0.026934	-3.61299
O14929	-1.30366	13.5234	-6.32463	0.000287326	0.00155156	0.462726
O43747	-1.29019	13.3128	-5.26112	0.000916204	0.00346309	-0.790748
P10155	-1.28977	15.9776	-9.17572	2.31715e-05	0.000361423	3.16956
Q9UM00	-1.27859	11.4592	-7.4885	9.38646e-05	0.000769043	1.67034
P17812	-1.27647	13.8827	-4.33402	0.00285402	0.00818979	-2.01425
P21266	-1.2757	12.6726	-6.88231	0.000165127	0.00114053	1.06118
Q96DB5	-1.27392	11.4446	-4.26421	0.00312483	0.00877613	-2.11144
O43776	-1.27151	15.5655	-10.0647	1.2077e-05	0.000235204	3.86097
P61326	-1.26576	14.6616	-7.31355	0.00011007	0.000849114	1.49874
Q9Y4E8	-1.2409	11.8149	-3.21545	0.0132877	0.0275974	-3.6477
P14735	-1.23227	13.3277	-7.61907	8.35033e-05	0.000698098	1.79627
O00629	-1.2321	13.511	-5.09694	0.00111044	0.00406779	-0.998308
O95831	-1.2268	13.7533	-6.579	0.000222222	0.00129412	0.740428
Q7L2H7	-1.22679	15.2901	-5.40241	0.000778794	0.00308402	-0.615231
Q14738	-1.2159	10.3647	-2.75526	0.0262365	0.0479522	-4.35421
O14656	-1.20169	11.4557	-3.31629	0.0114845	0.024897	-3.49464
Q9NSD9	-1.19171	15.1779	-8.68641	3.39549e-05	0.000453241	2.76179
P53041	-1.17866	15.2851	-9.32284	2.07265e-05	0.000341338	3.28825
Q92597	-1.15425	13.7747	-8.69174	3.38106e-05	0.000453241	2.76634
Q16222	-1.13756	14.4362	-8.14763	5.28371e-05	0.0005655	2.28815
Q13838	-1.11728	16.3612	-6.62018	0.000213316	0.00125455	0.784624
Q92973	-1.0916	15.6935	-6.90223	0.000161993	0.00113204	1.08187
Q9Y4P1	-1.0856	10.8467	-3.96334	0.00465688	0.0118976	-2.53808
P06737	-1.07409	13.5427	-5.63082	0.000602271	0.00266678	-0.337447
Q9UNS2	-1.06376	14.1554	-4.92022	0.00137152	0.00473654	-1.22608
P49589	-1.06339	13.8252	-3.98009	0.00455302	0.0117078	-2.51401
O43488	-1.06112	14.8635	-5.03047	0.0012016	0.0042868	-1.08344
Q9Y3A5	-1.05447	14.7431	-3.19103	0.0137678	0.028396	-3.68488
Q16531	-1.05223	16.0601	-5.09253	0.00111625	0.00406779	-1.00394
P49189	-1.04267	15.0843	-3.55067	0.00822548	0.0191171	-3.14262
P43490	-1.03882	17.2244	-7.83165	6.9257e-05	0.000642178	1.99749
P30520	-1.03365	15.4634	-6.83883	0.000172203	0.00114952	1.01588
P22694	-1.01589	11.3279	-5.60134	0.000622347	0.00271819	-0.372893
P62906	-1.01272	17.572	-12.189	3.06235e-06	0.000125451	5.29546
P23921	-1.00524	13.628	-3.92987	0.00487232	0.0122634	-2.58631
P05067	-1.00483	18.5639	-9.84635	1.41054e-05	0.000265987	3.69674
P16949	1.00292	16.8962	9.45296	1.88037e-05	0.000328511	3.39177
P09496	1.00904	15.2775	8.51398	3.90174e-05	0.000477862	2.61312
Q14764	1.01803	17.2702	10.4061	9.52852e-06	0.000225552	4.11102
P07203	1.02064	15.1541	5.72424	0.000543237	0.00246323	-0.225925
P63173	1.02623	15.9954	7.46326	9.6029e-05	0.000776489	1.64579
Q9UM54	1.02824	13.0377	5.8556	0.000470778	0.00221938	-0.0711451
P62753	1.03326	16.3258	4.50486	0.0022932	0.0070034	-1.77938
Q16630	1.03739	14.1475	6.05912	0.000378745	0.00191467	0.164059
Q8TDX7	1.04627	10.9497	3.95924	0.00468274	0.0119124	-2.54398
P62333	1.06895	15.5482	9.56721	1.72793e-05	0.000311027	3.48156
Q13123	1.06998	11.2703	3.25863	0.0124813	0.0262438	-3.58205
Q07812	1.07345	14.1572	6.77061	0.000183997	0.00118798	0.944337
P62308	1.07482	13.8973	2.99892	0.0182493	0.035138	-3.97888
Q9H0E2	1.07824	12.0533	3.10736	0.0155573	0.0313225	-3.81263
Q9Y5K6	1.07897	13.8407	6.72217	0.000192917	0.00121262	0.89321
O94925	1.08553	14.1287	5.88029	0.000458391	0.00219584	-0.0423128
Q9H2G2	1.08794	13.0618	6.83864	0.000172235	0.00114952	1.01568
Q07666	1.08879	14.4297	6.65961	0.000205157	0.00123099	0.826757
Q00839	1.09109	18.0758	13.3238	1.60482e-06	0.000105918	5.95805
P30044	1.10856	15.5957	7.8056	7.08478e-05	0.000642178	1.97308
P49006	1.10858	13.7656	3.93617	0.00483098	0.0121851	-2.57723
Q8WWM7	1.11662	12.3833	4.4322	0.00251551	0.00741545	-1.87877
Q14247	1.12131	16.4134	8.04596	5.75894e-05	0.000577215	2.19571
Q53EL6	1.13164	12.7855	10.3917	9.62281e-06	0.000225552	4.10065
Q13283	1.13349	16.3489	14.2452	9.84957e-07	9.00099e-05	6.45183
P49756	1.13485	12.4423	3.28704	0.0119791	0.0254583	-3.53894
Q14914	1.13738	16.1677	10.8926	6.87744e-06	0.00019831	4.45357
O00425	1.1375	14.4508	3.32787	0.0112948	0.0245861	-3.47713
P62899	1.14162	14.5922	4.4999	0.00230768	0.00701157	-1.78614
P17931	1.15175	14.655	7.21848	0.000120172	0.000909324	1.40408
P18077	1.15246	14.7095	5.93239	0.00043342	0.00213652	0.0182546
O00186	1.15502	12.1414	4.77862	0.0016296	0.00531859	-1.41186
Q13501	1.17274	13.5863	8.38495	4.33603e-05	0.000508154	2.5001
O43237	1.17594	14.0807	4.47306	0.00238774	0.00714518	-1.82278
O95865	1.18136	14.9302	8.23113	4.92609e-05	0.000546934	2.36333
Q96EP5	1.18435	14.9886	6.62597	0.000212095	0.00125357	0.790827
Q8WUP2	1.187	14.4099	8.03445	5.81569e-05	0.000577215	2.18518
O75534	1.19311	14.0568	9.59192	1.69681e-05	0.000310125	3.50085
Q15075	1.19862	16.3154	6.99645	0.000148043	0.00105949	1.17907
P60174	1.20204	19.847	10.3635	9.81052e-06	0.000225552	4.08029
P00441	1.20343	16.8555	5.46927	0.000721826	0.00292672	-0.533154
P31689	1.21375	14.4047	10.2535	1.05838e-05	0.000232844	4.0003
P61254	1.21552	12.568	6.46872	0.000248183	0.00137777	0.621026
Q9Y512	1.21578	12.3165	4.48164	0.00236183	0.00713622	-1.81106
P49207	1.21746	12.9397	2.87235	0.0220207	0.0412628	-4.17363
P05161	1.21773	12.0257	4.53817	0.00219854	0.00681949	-1.73408
P50552	1.22988	14.9601	6.64179	0.000208801	0.00124651	0.807735
Q9NX55	1.23381	11.2689	4.03192	0.00424705	0.011089	-2.43973
P46778	1.23438	15.6779	11.2429	5.48165e-06	0.000171374	4.69085
P62263	1.25149	15.9292	12.3353	2.80905e-06	0.000125451	5.38454
P33176	1.25162	15.4191	7.1321	0.000130253	0.000967126	1.3172
O95487	1.26096	10.3459	4.90879	0.00139059	0.00477036	-1.24096
P22061	1.26235	14.2349	2.81009	0.0241667	0.0448594	-4.26963
Q9UN86	1.26303	13.9414	10.446	9.27216e-06	0.000225552	4.13974
Q9NX63	1.26604	13.6591	9.72522	1.53944e-05	0.000285758	3.60409
Q00341	1.26916	15.5935	6.20148	0.000326263	0.00167894	0.325334
Q8N392	1.27779	13.2457	4.09289	0.00391536	0.0103827	-2.35284
P41208	1.2797	10.5074	3.11115	0.0154712	0.0312988	-3.80684
Q13310	1.28799	12.8847	3.09438	0.0158563	0.0317126	-3.8325
P14174	1.28968	18.1537	12.196	3.04968e-06	0.000125451	5.29975
Q15654	1.29774	12.0098	3.44574	0.0095423	0.0214296	-3.29952
Q86V81	1.30077	15.282	9.15587	2.35254e-05	0.000361423	3.15341
Q92841	1.30181	15.9829	7.62557	8.30217e-05	0.000698098	1.8025
Q15691	1.30213	15.8174	8.42146	4.20791e-05	0.000499899	2.53223
Q15019	1.30343	16.4203	11.788	3.89915e-06	0.000141913	5.04541
Q9BW27	1.30401	8.57395	4.56465	0.00212635	0.00668281	-1.69819
P14550	1.30653	14.4032	10.0401	1.22877e-05	0.000235448	3.84269
P14678	1.30746	14.9704	4.08452	0.00395921	0.0104756	-2.36475
O60716	1.31359	15.2931	12.4036	2.69884e-06	0.000125451	5.42578
P24666	1.31921	12.4608	3.0389	0.0172038	0.0337262	-3.91751
Q9H299	1.31962	16.2472	12.7154	2.25426e-06	0.000116437	5.6108
P35241	1.32793	16.4841	8.53809	3.82613e-05	0.000477862	2.63407
Q16181	1.32815	15.7943	9.40532	1.94834e-05	0.000335454	3.35402
Q9BXP5	1.33129	13.2006	3.79733	0.0058371	0.0143812	-2.77872
P35968	1.33278	12.419	5.84058	0.000478497	0.00223801	-0.0887278
O43815	1.33817	13.4379	6.62694	0.000211891	0.00125357	0.791865
Q16629	1.33856	15.3395	8.07174	5.63408e-05	0.000577215	2.21924
Q07866	1.34346	13.2016	5.62847	0.000603842	0.00266678	-0.340263
P30626	1.3445	15.2114	4.35771	0.002768	0.00802046	-1.98143
P62191	1.34924	15.1784	8.3025	4.64182e-05	0.000525189	2.42707
P55039	1.34933	11.1701	3.12092	0.0152514	0.0310252	-3.7919
Q14019	1.35335	14.5609	5.53073	0.000673502	0.00287684	-0.45827
Q93052	1.35585	13.2417	7.58334	8.62052e-05	0.000711193	1.762
Q07020	1.36474	16.5974	8.19988	5.05668e-05	0.000551131	2.33527
Q8NC51	1.36768	16.2569	8.61399	3.59858e-05	0.000475012	2.69967
Q9NR12	1.36862	14.357	6.25119	0.000309881	0.00162929	0.38103
O95295	1.37124	9.85003	2.87794	0.0218382	0.041069	-4.16503
P04264	1.37423	20.0358	3.21978	0.0132043	0.0274723	-3.6411
Q86UE4	1.376	12.3197	3.95215	0.00472774	0.0120012	-2.55419
P51813	1.38616	13.0902	7.69549	7.80354e-05	0.000676686	1.86915
Q14118	1.38963	11.6678	3.55681	0.00815465	0.0189955	-3.13347
P04792	1.39072	18.7338	8.06361	5.67313e-05	0.000577215	2.21182
P35998	1.40443	15.1963	10.7637	7.48815e-06	0.000201089	4.36436
Q96B97	1.40663	11.8874	5.58568	0.000633306	0.00274587	-0.391761
P62306	1.4088	15.0153	6.85303	0.000169855	0.00114952	1.0307
Q00169	1.40988	13.1679	6.25421	0.000308917	0.00162929	0.384398
P29966	1.41145	15.9636	5.37499	0.000803572	0.00317157	-0.649069
Q08379	1.41283	10.897	3.2844	0.0120249	0.0255099	-3.54295
P98179	1.42747	13.5031	6.72358	0.000192651	0.00121262	0.894701
Q8TDQ7	1.43706	10.5364	3.71142	0.00657125	0.015771	-2.90463
P17980	1.45368	15.8718	7.37939	0.000103631	0.000820755	1.56371
Q6NZI2	1.46297	18.4356	10.8506	7.06974e-06	0.00019831	4.42467
P85037	1.46371	10.7572	3.51507	0.00864902	0.0199312	-3.19572
O75368	1.47002	13.9056	4.42222	0.00254783	0.00749214	-1.89247
P43686	1.47743	15.9582	4.22383	0.00329414	0.00914353	-2.16796
Q92804	1.5012	14.5231	5.6315	0.000601816	0.00266678	-0.336631
Q9H2D6	1.50814	12.8128	8.79847	3.10609e-05	0.000434122	2.85699
Q9P0K7	1.5085	13.9196	8.2641	4.79241e-05	0.000537112	2.39284
Q01469	1.51572	17.152	7.76768	7.32357e-05	0.000649283	1.93743
P49023	1.51663	13.8002	5.96202	0.000419895	0.00208717	0.0525338
Q15717	1.52818	14.6632	7.75731	7.39045e-05	0.00065036	1.92765
Q05397	1.54132	12.2056	4.11325	0.00381093	0.0102081	-2.32393
Q01844	1.54384	14.3379	12.9271	1.99961e-06	0.000113028	5.73361
P25685	1.55439	11.8835	3.6523	0.00713383	0.0168824	-2.9918
O43809	1.5568	13.6741	10.738	7.61702e-06	0.000201089	4.34645
Q32MZ4	1.55791	11.7433	3.47319	0.00917737	0.0207934	-3.25836
Q9Y2V2	1.56573	14.0236	8.92577	2.81036e-05	0.000402908	2.96382
Q96CS3	1.57304	11.8142	3.84399	0.00547583	0.013581	-2.71073
P37198	1.58005	11.373	9.38274	1.98152e-05	0.000336292	3.33607
Q96HC4	1.58868	14.9696	8.00691	5.95405e-05	0.000584221	2.15993
O43390	1.59214	15.7511	7.79746	7.13531e-05	0.000642178	1.96544
P40121	1.59642	12.7342	14.7806	7.51685e-07	8.64707e-05	6.72242
P12268	1.60816	16.1171	12.2989	2.8697e-06	0.000125451	5.36252
P30046	1.60956	14.7202	10.3544	9.87263e-06	0.000225552	4.07364
P62942	1.61782	16.9581	4.90529	0.0013965	0.00477036	-1.24553
Q14847	1.63284	16.3033	19.0551	1.15264e-07	4.56446e-05	8.53278
Q9BWF3	1.6362	12.7913	5.62006	0.000609511	0.00268185	-0.350364
P11308	1.63678	13.7677	11.4968	4.66876e-06	0.000163132	4.85819
Q86X76	1.66099	10.3467	4.50992	0.00227854	0.0069946	-1.77249
P17174	1.67748	14.3553	4.15775	0.00359308	0.00979032	-2.26096
Q9Y5Z4	1.67808	12.503	5.84918	0.000474063	0.00222603	-0.0786625
P06748	1.68345	18.2029	10.0967	1.18077e-05	0.000235204	3.8848
P23246	1.69177	17.1532	17.1638	2.50013e-07	7.42539e-05	7.80074
P30043	1.70454	12.8584	6.804	0.000178116	0.00117557	0.979419
Q969G5	1.7149	15.791	7.31618	0.000109805	0.000849114	1.50134
Q8IYM9	1.71606	10.0286	7.83361	6.91394e-05	0.000642178	1.99932
Q9NZB2	1.7249	10.8363	4.65052	0.00190947	0.00608162	-1.58248
P62195	1.72551	15.2596	10.1085	1.17104e-05	0.000235204	3.89354
Q15942	1.72811	15.8482	7.8122	7.0441e-05	0.000642178	1.97927
Q9NR46	1.75974	10.2198	5.59184	0.000628972	0.00273706	-0.384337
O00151	1.77124	17.0652	14.9518	6.90783e-07	8.64707e-05	6.80657
Q96LD4	1.77295	10.488	3.9847	0.00452484	0.0116917	-2.50738
Q13586	1.77549	11.503	5.08616	0.00112469	0.00408602	-1.01207
Q9NZJ9	1.78052	10.9311	4.74474	0.00169897	0.00551468	-1.45675
Q15056	1.78876	14.4881	8.04825	5.74774e-05	0.000577215	2.1978
Q9BZL4	1.79675	9.98564	2.85934	0.0224522	0.0420051	-4.19369
P42330	1.7991	14.6668	10.4652	9.15228e-06	0.000225552	4.15344
Q9P0V9	1.81228	11.9026	6.67518	0.000202032	0.00123099	0.843339
Q9NVA2	1.81971	14.7807	5.28044	0.000895925	0.00343073	-0.766577
P42167	1.82131	12.4565	6.0293	0.000390883	0.00196766	0.12995
O14907	1.82387	13.1312	11.302	5.27903e-06	0.000171374	4.73016
Q92945	1.82658	15.2366	5.27833	0.000898111	0.00343073	-0.769209
Q9UHB6	1.85596	13.4153	6.26618	0.000305122	0.00162929	0.397761
P30086	1.86081	15.9691	5.54627	0.000661855	0.00283857	-0.439417
Q96G03	1.8679	13.334	7.24978	0.000116735	0.000894721	1.43536
Q9P2A4	1.89107	12.5363	4.45545	0.00244192	0.00727069	-1.84688
P55265	1.89964	12.607	8.03148	5.83046e-05	0.000577215	2.18245
O00422	1.91672	10.5645	3.91245	0.00498864	0.0125296	-2.61147
Q8WXF1	1.91921	13.2336	5.4814	0.00071199	0.00291671	-0.518328
P27816	1.9216	16.2894	10.917	6.76797e-06	0.00019831	4.47039
Q05682	1.93225	16.2922	11.2587	5.42639e-06	0.000171374	4.70143
Q5T1M5	1.94526	10.4777	3.51322	0.00867169	0.0199312	-3.19849
Q9UHD8	1.95967	14.1746	7.612	8.40303e-05	0.000698098	1.7895
Q9H1Y0	2.00009	9.41045	10.927	6.72362e-06	0.00019831	4.47727
Q13526	2.05785	11.7904	5.76875	0.000517391	0.00237298	-0.173223
Q9Y2J2	2.08214	12.0811	5.07771	0.001136	0.00410204	-1.02287
Q9HD26	2.08695	9.63192	3.87956	0.00521655	0.012965	-2.65907
Q6PKG0	2.10112	11.5543	5.60587	0.000619214	0.00271449	-0.367437
Q92599	2.11184	11.0416	3.94872	0.00474969	0.0120312	-2.55913
Q96PU8	2.1151	11.1913	2.80335	0.0244119	0.0451734	-4.28003
Q9NYF8	2.14327	13.4067	9.28902	2.12618e-05	0.000341338	3.26112
O60832	2.15571	13.5057	8.56269	3.75066e-05	0.000477862	2.65538
P98082	2.17502	12.571	8.0778	5.60517e-05	0.000577215	2.22476
Q8N8S7	2.18015	11.5965	10.3072	1.01981e-05	0.000228592	4.03945
Q9NXF1	2.1839	8.77421	3.78494	0.00593732	0.0145134	-2.79683
Q9NTX5	2.19206	9.7458	3.79469	0.00585831	0.0143812	-2.78258
Q9UNZ2	2.20156	14.1406	7.80094	7.11363e-05	0.000642178	1.96871
Q9GZV5	2.22347	11.706	6.30209	0.000294051	0.00158069	0.437718
Q96PK6	2.2618	13.5	8.95015	2.7574e-05	0.000402908	2.98412
O94875	2.31726	13.5477	12.846	2.09311e-06	0.000113028	5.68683
P63313	2.38458	17.7198	12.3915	2.71802e-06	0.000125451	5.41848
O75494	2.3925	11.6716	6.67952	0.000201171	0.00123099	0.84795
P05204	2.44412	13.2009	5.44966	0.000738045	0.00296215	-0.557165
P78406	2.48084	11.7586	8.47207	4.03722e-05	0.000484467	2.57658
P62328	2.50393	18.9262	13.4765	1.47696e-06	0.000105918	6.04247
Q07157	2.53467	13.5812	8.59035	3.66777e-05	0.000477862	2.6793
Q15785	2.55184	12.0281	4.97177	0.001289	0.00454403	-1.15917
Q9Y6M1	2.58405	12.5002	5.34273	0.000833842	0.00326932	-0.689013
Q69YQ0	2.62065	15.6623	2.72443	0.0274804	0.0499534	-4.40179
Q86XP3	2.64963	11.95	5.56923	0.000645054	0.00278663	-0.411627
Q9NX58	2.65002	10.4662	7.73845	7.51382e-05	0.000656354	1.90985
P04080	2.65187	12.9758	6.43608	0.000256502	0.00141732	0.585394
Q96IZ0	2.68888	11.9156	6.78981	0.000180588	0.0011853	0.964535
P14317	2.70366	13.9902	25.4317	1.33996e-08	1.59187e-05	10.4209
O76070	2.73479	10.7236	4.88553	0.00143032	0.00486883	-1.27133
Q16775	2.81651	11.5395	7.61724	8.36397e-05	0.000698098	1.79452
O15231	2.8632	13.9263	7.76863	7.3175e-05	0.000649283	1.93832
Q9H6Z4	2.8879	11.4566	4.21289	0.00334169	0.00921097	-2.18332
P12270	2.92078	15.2042	3.02285	0.0176157	0.0342511	-3.94213
Q8N684	2.96667	12.3112	3.80923	0.00574261	0.0141834	-2.76136
Q9NRL3	2.98377	8.64615	4.68577	0.00182754	0.00588379	-1.53529
Q08J23	2.98711	11.1746	5.45966	0.000729725	0.00293869	-0.544915
Q9Y6G9	3.04072	11.859	3.30762	0.0116288	0.0249819	-3.50776
Q14157	3.12278	13.5505	8.52662	3.8619e-05	0.000477862	2.62411
Q86V48	3.27427	11.7949	5.68527	0.00056705	0.00256143	-0.272306
Q9NSC5	3.3413	11.6041	7.64572	8.15496e-05	0.000696985	1.82175
Q96CT7	3.46992	12.5596	6.23509	0.000315085	0.00164899	0.363023
Q9H6Y7	3.51432	9.26926	6.66029	0.00020502	0.00123099	0.827479
P50479	3.63176	13.4334	8.10909	5.4585e-05	0.000573867	2.25322
O60271	3.98477	10.7053	7.14735	0.000128406	0.00095941	1.33261
Q01085	4.19376	9.60148	7.0738	0.000137589	0.00100899	1.25809
Q9NP74	4.25823	10.8609	4.8319	0.00152674	0.00510919	-1.34162
Q15024	4.46637	7.76387	6.59683	0.000218317	0.00127764	0.759585
Q5SW79	5.12697	10.6173	10.8276	7.17789e-06	0.00019831	4.40875
Q9UKY7	5.15863	9.73368	3.36921	0.010644	0.0233735	-3.41468
Q12849	5.68211	8.83522	3.23181	0.0129757	0.0271394	-3.6228
O15530	7.12281	4.03295	9.52703	1.77989e-05	0.000315598	3.4501
