# Supplementary material for: Calciprotein Particles Induce Cellular Compartment-Specific Proteome Alterations in Human Arterial Endothelial Cells
Source: J Cardiovasc Dev Dis. 2023 Dec 22;11(1):5. doi: 10.3390/jcdd11010005 (PMC10816121; doi:10.3390/jcdd11010005)
Supplement: Supplementary file 1 [file jcdd-11-00005-s001.zip › Supplementary Datafiles (1-32)/Supplementary Datafile 20 (HITAEC, nucleus, PBS vs CPP-S).xls]

## Sheet: Worksheet
UniProt ID	logFC	AveExpr	t	P.Value	adj.P.Val	B
P46531	-5.85771	8.00815	-4.22167	0.00323643	0.0223065	-2.00709
Q9Y4K0	-4.1347	14.3626	-13.6233	1.25626e-06	0.000329809	6.2028
Q9UI30	-3.75645	9.19856	-10.1832	1.0419e-05	0.00114931	4.07724
O75312	-3.70051	10.3744	-5.0539	0.00113679	0.0117076	-0.890331
Q96HS1	-3.34664	10.2503	-5.40612	0.000752186	0.00936054	-0.448337
O15162	-3.21662	10.8384	-4.25158	0.0031115	0.021952	-1.96521
Q9Y5S9	-3.18957	12.1389	-5.29315	0.000857126	0.0103782	-0.588141
Q9NRY6	-2.64691	11.7287	-7.22655	0.000114037	0.00309627	1.56689
P05067	-2.50602	17.8036	-16.9941	2.44127e-07	0.000218738	7.7497
Q06481	-2.48725	15.5788	-13.3324	1.47236e-06	0.000329809	6.04768
Q9BXV9	-2.18814	12.2409	-11.6214	4.01711e-06	0.000599888	5.04924
P47712	-2.06915	9.86389	-3.71845	0.00640255	0.0345584	-2.73031
Q8WXX5	-1.89789	12.0624	-9.01534	2.47511e-05	0.00179985	3.17898
Q9NX55	-1.84148	11.4665	-4.78998	0.00156685	0.0144082	-1.23343
Q9Y2Y0	-1.71746	10.5758	-3.66256	0.00692236	0.0362716	-2.81267
P83916	-1.7113	12.6432	-6.80959	0.000169904	0.00371303	1.14235
P28065	-1.63722	10.7103	-4.85879	0.00143972	0.0135788	-1.14298
P63165	-1.49579	13.7503	-4.78532	0.0015759	0.0144082	-1.23959
Q9Y3B8	-1.44275	13.2485	-3.99162	0.00440055	0.0271583	-2.33348
O00560	-1.42191	16.1779	-12.7259	2.07169e-06	0.000371248	5.71126
P10909	-1.31382	18.2406	-8.94694	2.61139e-05	0.00179985	3.12292
P39687	-1.30799	16.0144	-6.93587	0.00015029	0.00351062	1.27308
Q96PZ0	-1.2798	11.4771	-6.52824	0.000224702	0.00428369	0.844081
Q8WTS6	-1.21238	10.7365	-4.0603	0.0040115	0.0258349	-2.23526
Q14320	-1.19475	11.1729	-3.68278	0.00672924	0.0356769	-2.78283
Q9UBE0	-1.16318	13.2252	-4.28753	0.00296819	0.0214385	-1.91502
P61326	-1.12	14.2723	-7.50798	8.79983e-05	0.00262821	1.8422
Q96A72	-1.12	14.2723	-7.50798	8.79983e-05	0.00262821	1.8422
Q96Q11	-1.07348	11.3742	-3.72986	0.00630168	0.03422	-2.71354
P67809	-1.02089	15.1364	-4.11588	0.00372396	0.024716	-2.15627
O43143	1.0194	15.9008	4.90569	0.00135957	0.0132211	-1.08174
Q96IU4	1.03557	11.28	4.75983	0.00162638	0.0145723	-1.27328
O60832	1.03567	14.4629	4.81611	0.00151718	0.0141604	-1.199
Q9UMS4	1.06353	15.3574	6.62496	0.000203914	0.00399453	0.947713
Q14498	1.08462	13.1399	7.03474	0.000136687	0.0034992	1.37412
Q93052	1.10748	14.3912	6.10848	0.000346746	0.00554794	0.38046
P46063	1.11019	14.7369	3.70067	0.0065632	0.0352134	-2.75647
Q9BY77	1.11596	11.217	7.62978	7.88459e-05	0.00262821	1.95867
P43243	1.12871	16.3736	6.95773	0.000147158	0.00351062	1.29552
Q9BZZ5	1.13269	14.4737	7.61381	7.99831e-05	0.00262821	1.94349
P19525	1.13905	12.5386	5.26826	0.000882355	0.0104025	-0.619193
Q15797	1.14145	11.7313	5.03187	0.0011672	0.0118843	-0.918578
Q8NE71	1.14262	13.0011	3.54031	0.00822363	0.0413953	-2.99409
Q15233	1.16276	16.7603	6.91868	0.000152806	0.00351062	1.25539
P42224	1.17103	14.2456	4.95677	0.00127779	0.012864	-1.0154
Q7L014	1.17374	13.3805	5.7524	0.00050943	0.0071963	-0.0311702
P49792	1.18376	13.7345	5.11982	0.00105086	0.0113442	-0.806231
P35222	1.19773	15.4429	5.69711	0.000541564	0.00735214	-0.0966456
Q92900	1.20273	14.1219	6.28206	0.000289078	0.00488706	0.574944
Q96PK6	1.25188	14.1488	4.69063	0.00177261	0.0152717	-1.36526
Q15942	1.25972	16.4367	6.34908	0.000269728	0.00464762	0.648991
Q96RS6	1.29426	12.7322	4.4661	0.00235522	0.0183502	-1.66855
Q86UE4	1.30242	13.1614	7.80403	6.75444e-05	0.00262821	2.12253
Q9H3U1	1.33178	11.6173	3.9551	0.0046238	0.0279928	-2.38596
Q8N163	1.34277	14.0262	9.40871	1.83047e-05	0.001491	3.49368
Q66K74	1.41022	13.232	6.84756	0.000163723	0.00366739	1.18185
O00159	1.42376	16.4497	6.48485	0.000234786	0.00438267	0.797204
O60716	1.43273	15.6817	11.1448	5.4417e-06	0.000696538	4.74195
Q08J23	1.44256	11.9155	4.09354	0.00383674	0.0250928	-2.18796
O75533	1.49184	14.8147	5.22915	0.000923654	0.0104759	-0.668153
Q15654	1.49385	12.393	7.81244	6.70467e-05	0.00262821	2.13036
P16402	1.50245	11.237	3.78417	0.00584449	0.0327292	-2.63397
Q5VYK3	1.52689	13.7034	3.75556	0.00608074	0.0336317	-2.67584
P20839	1.55834	12.3421	7.13751	0.000123985	0.00326736	1.47793
Q9UM54	1.61914	13.5876	6.99343	0.000142197	0.00351062	1.33204
Q7Z3B4	1.63727	9.87732	4.25736	0.00308795	0.021952	-1.95712
Q9Y3Z3	1.77413	13.0241	7.51665	8.73086e-05	0.00262821	1.85055
Q9UKK3	1.80662	13.7261	5.99798	0.000390054	0.00602566	0.254565
Q9BZL6	1.80774	10.2505	5.42831	0.000733286	0.00936054	-0.421094
Q13155	1.85028	13.0497	5.88363	0.000441278	0.00670144	0.122538
Q9UBW8	1.86092	12.0435	10.0382	1.15444e-05	0.00114931	3.97147
Q9UBU9	1.88175	10.1631	4.77355	0.001599	0.0144717	-1.25513
O94906	1.91398	11.5747	3.52106	0.00845143	0.0420693	-3.02282
O00567	1.91414	13.7678	7.50899	8.79176e-05	0.00262821	1.84317
Q9UH99	1.98018	12.6752	5.18299	0.000975167	0.010787	-0.726236
O14744	2.03259	12.3103	7.50971	8.78603e-05	0.00262821	1.84387
P48729	2.0535	10.406	5.12126	0.00104906	0.0113442	-0.804395
Q86XP3	2.12005	10.9558	9.82326	1.34733e-05	0.00120721	3.81175
Q7Z2W4	2.12856	11.5566	6.19078	0.000317954	0.00517976	0.47316
Q9Y2X3	2.18688	13.1671	6.41912	0.000251032	0.00459029	0.725742
P17252	2.30332	11.3206	6.66677	0.000195596	0.00399453	0.992151
P55265	2.3479	13.1517	14.0366	1.00802e-06	0.000329809	6.41655
P78527	2.36888	16.9405	4.13383	0.00363591	0.0243118	-2.13084
P27708	2.44495	13.8618	4.35318	0.0027247	0.0200432	-1.82387
Q6P2Q9	2.4625	13.9977	3.57136	0.00787008	0.0402948	-2.94785
Q92769	2.49868	10.9358	3.8743	0.00516256	0.0306335	-2.50272
P51610	2.5057	11.8787	6.03086	0.000376574	0.00591948	0.292191
Q01085	2.84553	10.4482	6.76496	0.000177506	0.00378679	1.09568
P78346	2.85591	11.9423	7.60725	8.04558e-05	0.00262821	1.93724
Q13363	2.89626	11.6793	4.63097	0.00191026	0.0157027	-1.44512
Q9HAV4	2.91563	10.289	4.06455	0.00398869	0.0258349	-2.22921
Q92621	2.92956	10.8494	8.51677	3.68805e-05	0.002203	2.76087
P19838	3.24339	9.74389	4.35194	0.0027291	0.0200432	-1.82559
Q8WUM0	3.52553	10.5675	6.20613	0.00031288	0.00517976	0.490359
Q9UQ35	3.8078	10.9684	7.73798	7.16006e-05	0.00262821	2.06079
Q9UH62	5.94021	6.88759	4.63984	0.00188908	0.0156724	-1.43322
