# Supplementary material for: Calciprotein Particles Induce Cellular Compartment-Specific Proteome Alterations in Human Arterial Endothelial Cells
Source: J Cardiovasc Dev Dis. 2023 Dec 22;11(1):5. doi: 10.3390/jcdd11010005 (PMC10816121; doi:10.3390/jcdd11010005)
Supplement: Supplementary file 1 [file jcdd-11-00005-s001.zip › Supplementary Datafiles (1-32)/Supplementary Datafile 21 (HITAEC, nucleus, CPP-P vs CPP-S).xls]

## Sheet: Worksheet
UniProt ID	logFC	AveExpr	t	P.Value	adj.P.Val	B
Q9UH62	6.02354	6.88759	4.70492	0.00174127	0.0212551	-0.961325
Q8WUM0	3.46708	10.5675	6.10323	0.000348679	0.0135833	0.671932
Q92769	3.18614	10.9358	4.94023	0.00130367	0.0179705	-0.665347
Q6P2Q9	2.89867	13.9977	4.20394	0.00331306	0.0267433	-1.62053
Q7L523	2.88216	10.6868	4.15831	0.00351944	0.027191	-1.6825
P78346	2.63207	11.9423	7.011	0.000139824	0.00963357	1.58111
Q9HAV4	2.44341	10.289	3.40625	0.00995719	0.0467102	-2.74677
Q13155	2.40459	13.0497	7.64623	7.76937e-05	0.00963357	2.15512
O75643	2.23182	15.5536	4.535	0.00215683	0.0223912	-1.18051
Q14566	2.1273	10.6102	4.0754	0.00393107	0.0287209	-1.79591
O94906	2.11826	11.5747	3.89685	0.00500567	0.0311464	-2.04362
O76021	2.06528	13.9538	3.73082	0.0062933	0.0352425	-2.27805
P17252	2.062	11.3206	5.96829	0.000402692	0.0143357	0.527111
Q92621	2.03057	10.8494	5.90323	0.00043199	0.0143357	0.45636
P57088	2.02351	13.0929	3.88521	0.00508598	0.0313489	-2.05993
O00567	2.01892	13.7678	7.92002	6.1028e-05	0.00963357	2.38811
P78527	2.01823	16.9405	3.52193	0.00844093	0.0427293	-2.57823
Q93009	1.8984	12.6384	3.35077	0.0107851	0.049556	-2.82813
Q13618	1.8919	11.4162	4.53412	0.00215924	0.0223912	-1.18165
Q5JVF3	1.77564	10.7267	3.86063	0.00526022	0.0318456	-2.09444
Q9Y2X3	1.74134	13.1671	5.11134	0.0010615	0.0164901	-0.455601
P50148	1.59367	11.8424	4.54194	0.00213788	0.0223912	-1.17146
Q14694	1.58467	10.0078	5.96888	0.000402435	0.0143357	0.527755
O75533	1.58382	14.8147	5.55157	0.00063739	0.0154813	0.0631036
Q9Y4E8	1.5798	11.7475	3.81333	0.00561382	0.032931	-2.16108
Q9Y5B9	1.53363	13.8779	6.75756	0.000178802	0.00963357	1.33826
P51610	1.47753	11.8787	3.55621	0.00804048	0.0413518	-2.52858
O14744	1.43068	12.3103	5.28585	0.00086444	0.0161362	-0.246403
Q9UKK3	1.40514	13.7261	4.66506	0.00183023	0.0212972	-1.01233
O75844	1.40324	12.3891	3.42874	0.00964109	0.045949	-2.71388
P48729	1.39472	10.406	3.47832	0.00898138	0.044216	-2.64157
Q9H3U1	1.37936	11.6173	4.0964	0.00382209	0.0285383	-1.76709
O75367	1.35486	15.8875	12.4262	2.46628e-06	0.00220979	5.26682
Q9UM54	1.30634	13.5876	5.64239	0.000575587	0.0154813	0.166433
Q66K74	1.3061	13.232	6.342	0.000271704	0.0121723	0.921858
Q9NZM1	1.30218	18.3971	4.52871	0.00217415	0.0223912	-1.1887
Q9UBW8	1.30132	12.0435	7.01961	0.000138677	0.00963357	1.58922
O95373	1.29812	15.0205	5.06327	0.00112411	0.0165115	-0.514054
Q9H1E5	1.28011	12.2726	7.1883	0.000118196	0.00963357	1.7462
Q9Y4K0	1.27815	14.3626	4.21133	0.00328089	0.0267433	-1.61052
Q96EE3	1.26886	11.3433	4.02021	0.00423382	0.0290347	-1.87198
Q8N163	1.26758	14.0262	8.88185	2.74892e-05	0.00963357	3.14412
Q9NPF4	1.23523	11.5966	4.3372	0.00278192	0.0248391	-1.44136
P29144	1.2245	14.27	4.02378	0.00421354	0.0290347	-1.86706
Q16531	1.12101	16.103	3.48847	0.00885244	0.0440655	-2.62682
P55265	1.11694	13.1517	6.67745	0.000193531	0.00963357	1.25978
Q15393	1.11635	15.927	6.15897	0.000328754	0.0133892	0.730995
Q86XP3	1.10081	10.9558	5.1006	0.00107515	0.0164901	-0.468625
O00159	1.09158	16.4497	4.97185	0.00125469	0.0175657	-0.626238
P46063	1.05773	14.7369	3.52582	0.00839446	0.0427293	-2.57259
P42704	1.04146	16.126	3.8368	0.00543528	0.0324667	-2.12798
Q96RS6	1.01488	12.7322	3.50202	0.00868328	0.0434649	-2.60712
P78406	-1.02503	12.3394	-3.92501	0.00481701	0.0303947	-2.00425
P37840	-1.05134	16.5711	-4.17398	0.00344704	0.0270925	-1.66118
Q9NYF8	-1.09736	13.8706	-4.00887	0.00429914	0.0290347	-1.88768
Q9Y314	-1.11005	12.0443	-5.37686	0.000777939	0.0154813	-0.139176
O75494	-1.11483	12.3985	-4.03361	0.00415807	0.0290347	-1.85347
Q14157	-1.12662	14.6684	-7.39637	9.7435e-05	0.00963357	1.93507
Q9H307	-1.1317	12.7322	-4.9077	0.00135624	0.018412	-0.705744
Q99471	-1.16503	14.4118	-6.68645	0.000191812	0.00963357	1.26863
Q15287	-1.20014	12.2562	-5.12591	0.00104328	0.0164901	-0.437946
Q9H444	-1.21757	14.7009	-4.81029	0.0015281	0.0201349	-0.827711
O00425	-1.21983	13.2647	-4.69842	0.00175544	0.0212551	-0.969623
P82979	-1.22226	14.7594	-4.18427	0.00340038	0.0269623	-1.64721
P67809	-1.24226	15.1364	-5.00836	0.00120064	0.0170758	-0.581278
Q9BXV9	-1.27581	12.2409	-6.77595	0.000175599	0.00963357	1.35616
Q9H0W9	-1.28924	11.4966	-4.21841	0.00325035	0.0267433	-1.60093
Q9Y6M1	-1.31515	13.724	-3.94263	0.00470287	0.029992	-1.97968
Q15424	-1.3528	12.0815	-4.0732	0.00394272	0.0287209	-1.79895
Q14978	-1.3747	11.0811	-3.76356	0.00601368	0.0341936	-2.23153
Q9Y4Z0	-1.39313	13.0167	-5.32785	0.000823273	0.0156947	-0.196763
O75475	-1.3937	13.9013	-5.08312	0.00109778	0.0164901	-0.489872
Q00169	-1.39995	12.5773	-5.5601	0.00063128	0.0154813	0.0728675
Q01130	-1.42877	14.6553	-5.46006	0.000707145	0.0154813	-0.0422586
P98179	-1.45446	14.9214	-7.21483	0.000115293	0.00963357	1.77058
Q9Y3B8	-1.52497	13.2485	-4.21907	0.00324755	0.0267433	-1.60005
Q9NX55	-1.6441	11.4665	-4.27658	0.00301106	0.0256944	-1.52252
Q9NPA8	-1.73196	12.5309	-3.75659	0.00607205	0.0342173	-2.24142
Q9H6Z4	-1.74444	12.1138	-3.80206	0.00570178	0.032931	-2.177
Q9GZV5	-1.81189	12.5029	-4.70681	0.00173717	0.0212551	-0.958911
Q8NC56	-1.83102	12.5627	-5.08395	0.00109669	0.0164901	-0.488862
Q14118	-1.8362	11.9344	-3.97374	0.00450836	0.0291477	-1.93639
O60504	-1.89768	11.7884	-4.81972	0.00151045	0.0201349	-0.81583
P23193	-2.08244	12.8116	-3.71222	0.00645839	0.0357205	-2.30455
P62312	-2.33462	12.3871	-6.2315	0.000304693	0.0130002	0.807188
Q9BWF3	-2.37308	12.1236	-4.48002	0.00231359	0.0230331	-1.2524
Q9Y3C1	-2.3966	10.327	-5.90381	0.000431721	0.0143357	0.456989
P28065	-2.41763	10.7103	-7.17481	0.000119704	0.00963357	1.73377
Q96HS1	-2.46922	10.2503	-3.98876	0.00441757	0.029104	-1.91553
Q08170	-2.6892	11.069	-3.97154	0.0045218	0.0291477	-1.93943
Q9UI30	-2.75909	9.19856	-7.47947	9.03076e-05	0.00963357	2.00906
Q13573	-2.89316	11.3717	-5.55418	0.000635512	0.0154813	0.0660948
P16989	-3.03104	12.0523	-5.7871	0.000490342	0.0151499	0.32852
O95218	-3.04106	10.1364	-4.39472	0.0025819	0.0243514	-1.36487
Q13526	-3.42973	11.3728	-4.41178	0.00252565	0.024314	-1.34229
Q32MZ4	-3.44006	13.7584	-3.50699	0.00862212	0.0434012	-2.59991
