# Supplementary material for: Calciprotein Particles Induce Cellular Compartment-Specific Proteome Alterations in Human Arterial Endothelial Cells
Source: J Cardiovasc Dev Dis. 2023 Dec 22;11(1):5. doi: 10.3390/jcdd11010005 (PMC10816121; doi:10.3390/jcdd11010005)
Supplement: Supplementary file 1 [file jcdd-11-00005-s001.zip › Supplementary Datafiles (1-32)/Supplementary Datafile 22 (HITAEC, mitochondria, PBS vs CPP-P).xls]

## Sheet: Worksheet
UniProt ID	logFC	AveExpr	t	P.Value	adj.P.Val	B
Q8WWI5	-4.18303	11.1614	-8.75247	2.84629e-05	0.0027609	3.11659
O43847	-3.42406	11.3721	-4.6167	0.00188906	0.0205802	-1.21808
P10909	-2.0848	18.2406	-13.5267	1.19651e-06	0.000464247	6.12867
Q9BUR5	-2.0184	10.8242	-7.12587	0.000118758	0.00767969	1.66588
Q9NX47	-1.97466	11.2714	-4.64595	0.00182024	0.0205802	-1.17918
Q9NWR8	-1.77948	10.5255	-3.69934	0.00644751	0.0416939	-2.50182
Q9NRY6	-1.58249	11.7287	-4.30535	0.00282574	0.0249179	-1.64011
Q3SXM5	-1.56826	10.4262	-5.08884	0.00105383	0.0183203	-0.606118
P21397	-1.50826	13.3808	-4.83492	0.00143666	0.0189367	-0.931021
Q13505	-1.48344	11.6741	-3.57401	0.00769783	0.0459501	-2.68611
Q86Y39	-1.448	12.4877	-5.13733	0.000994306	0.0183203	-0.545182
Q9H9B4	-1.39739	14.359	-9.7697	1.29813e-05	0.00167892	3.894
P05166	-1.31381	12.1716	-6.58799	0.000201476	0.0107922	1.12018
O14786	-1.30982	15.1997	-10.2563	9.13937e-06	0.00167892	4.2358
O14929	-1.24458	12.2352	-4.82641	0.00145189	0.0189367	-0.942084
P17612	-1.18009	12.7355	-4.71499	0.00166847	0.0202302	-1.08788
Q709C8	-1.11498	12.1014	-4.34755	0.00267341	0.0241229	-1.58207
Q9BWM7	-1.07384	15.1737	-5.70277	0.000516906	0.0154624	0.139529
Q86WV6	-1.04485	12.5338	-5.04235	0.00111458	0.0183203	-0.664872
P10109	-1.02284	11.281	-4.03013	0.00408252	0.0304619	-2.02511
Q9Y371	1.02266	14.7521	4.60823	0.0019095	0.0205802	-1.22937
Q96C36	1.04985	12.1879	4.46007	0.00230913	0.023324	-1.42858
P54886	1.08386	14.8473	5.37316	0.000752908	0.017184	-0.253855
O94925	1.09353	14.9932	6.17085	0.000310397	0.0120434	0.671415
O75251	1.23724	12.3559	5.07259	0.00107464	0.0183203	-0.626619
Q00796	1.25638	13.5559	5.63482	0.000557921	0.0154624	0.0597269
P11310	1.39811	13.1513	7.54605	8.02357e-05	0.00622629	2.06797
Q9P015	1.47847	11.7963	3.63921	0.00701786	0.0432211	-2.59
Q8NCW5	1.57264	12.8215	4.22945	0.00312403	0.0257898	-1.74519
Q08J23	1.76771	11.9155	4.995	0.00118043	0.0183203	-0.725049
Q86X76	1.78517	11.2257	3.6013	0.00740499	0.0448928	-2.64582
Q7Z434	1.83781	10.9284	5.91459	0.00040898	0.0144258	0.384036
Q9BXF6	1.92548	10.3257	6.49036	0.000222519	0.0107922	1.01721
Q6UB35	2.05613	11.7428	4.53074	0.00210818	0.0221074	-1.33314
P32322	2.13969	11.6825	5.01671	0.00114973	0.0183203	-0.697417
Q9BYD3	2.20565	9.94335	4.15373	0.00345592	0.0279353	-1.85085
O43464	2.3102	11.8678	6.34555	0.000258365	0.0111384	0.862184
Q16775	2.69631	12.1795	3.66338	0.00678236	0.0424445	-2.5545
