# Supplementary material for: Calciprotein Particles Induce Cellular Compartment-Specific Proteome Alterations in Human Arterial Endothelial Cells
Source: J Cardiovasc Dev Dis. 2023 Dec 22;11(1):5. doi: 10.3390/jcdd11010005 (PMC10816121; doi:10.3390/jcdd11010005)
Supplement: Supplementary file 1 [file jcdd-11-00005-s001.zip › Supplementary Datafiles (1-32)/Supplementary Datafile 23 (HITAEC, mitochondria, PBS vs CPP-S).xls]

## Sheet: Worksheet
UniProt ID	logFC	AveExpr	t	P.Value	adj.P.Val	B
Q9UH62	5.94021	6.88759	4.66221	0.0017832	0.0119161	-1.08892
Q6PI48	2.53704	11.0533	4.06389	0.00390001	0.0178024	-1.90237
Q9BYD3	2.34676	9.94335	4.41948	0.00243388	0.0140947	-1.4124
P17252	2.30332	11.3206	6.636	0.000191944	0.00438084	1.21351
P08559	2.20533	14.8566	3.85855	0.00516426	0.0222637	-2.19366
Q96RP9	2.1731	12.3279	4.74687	0.00160311	0.0113092	-0.978222
Q6UB35	2.05276	11.7428	4.52331	0.00212837	0.0131081	-1.27293
Q9P015	2.04636	11.7963	5.03707	0.00112173	0.00946152	-0.607155
P11310	2.01413	13.1513	10.8709	5.98771e-06	0.00232323	4.61119
P10515	1.62415	13.0338	3.12812	0.0147104	0.045311	-3.2723
P54886	1.5657	14.8473	7.76186	6.60355e-05	0.00284686	2.29227
Q7Z2W9	1.55375	11.9492	4.38278	0.00255305	0.0144784	-1.4621
Q08J23	1.44256	11.9155	4.07625	0.0038354	0.0177159	-1.88502
P00387	1.35026	17.4007	4.90986	0.00130983	0.0102958	-0.768213
P32322	1.33997	11.6825	3.14169	0.014418	0.0451143	-3.25177
O75251	1.30907	12.3559	5.36711	0.000758231	0.00795118	-0.200819
Q8NCW5	1.27995	12.8215	3.44228	0.00929588	0.0327891	-2.80121
Q9BXF6	1.26248	10.3257	4.25552	0.00301788	0.0155631	-1.63598
P51553	1.26145	12.7768	5.80999	0.000458797	0.00635761	0.3188
O00429	1.26009	14.414	4.42636	0.00241225	0.0140947	-1.40312
Q96C36	1.25378	12.1879	5.32644	0.000795074	0.00807145	-0.249997
Q00796	1.19939	13.5559	5.37924	0.000747604	0.00795118	-0.186191
O95299	1.16422	12.8604	3.51292	0.00839911	0.0307439	-2.69664
Q9H845	1.15974	13.0234	4.08438	0.00379353	0.0177159	-1.87363
Q9NVI7	1.15847	13.7842	3.24515	0.0123807	0.0414112	-3.09576
P35914	1.13728	12.8719	4.60368	0.00192058	0.0120313	-1.1661
P22570	1.13008	13.7483	6.90345	0.000147216	0.00373124	1.48372
Q7Z434	1.06162	10.9284	3.4166	0.00964679	0.0337053	-2.83937
O14786	-1.00695	15.1997	-7.88478	5.9215e-05	0.00284686	2.40116
Q86Y39	-1.03483	12.4877	-3.67146	0.00670556	0.0268223	-2.46407
Q9BYC8	-1.0607	11.2255	-4.01025	0.00419431	0.0188552	-1.97789
O14561	-1.06396	14.9853	-4.25948	0.00300212	0.0155631	-1.63054
Q96Q11	-1.07348	11.3742	-3.69625	0.00647555	0.026172	-2.42797
Q15070	-1.11098	11.2716	-4.23805	0.00308855	0.0155631	-1.66004
P12931	-1.14716	9.05335	-3.27402	0.0118682	0.0403937	-3.0524
O95182	-1.15867	13.1417	-6.02644	0.000362233	0.00557375	0.562385
P05166	-1.20043	12.1716	-6.01944	0.000364977	0.00557375	0.554617
Q00059	-1.20402	14.9409	-6.85837	0.000153865	0.00373124	1.43881
P14927	-1.21061	15.2164	-4.28176	0.00291499	0.0155631	-1.59993
P51970	-1.22021	14.9854	-4.60551	0.00191612	0.0120313	-1.16368
Q96A26	-1.25841	13.9564	-7.78071	6.49352e-05	0.00284686	2.30907
P20674	-1.27965	16.3101	-3.5668	0.00777726	0.0292968	-2.61726
P54819	-1.28489	16.0906	-6.55689	0.000207929	0.00448202	1.13181
O43464	-1.29381	11.8678	-3.55377	0.00792295	0.0295587	-2.63642
P10909	-1.31382	18.2406	-8.52441	3.42998e-05	0.00284686	2.94218
Q5XKP0	-1.37904	11.563	-4.21741	0.00317441	0.0155908	-1.68854
Q9NQ50	-1.38157	11.0156	-3.05954	0.0162862	0.0486082	-3.37621
Q9Y3B8	-1.44275	13.2485	-3.97666	0.00439076	0.0193592	-2.02539
Q9NZ45	-1.46218	11.0491	-3.16158	0.0140005	0.0445263	-3.22171
O75208	-1.54217	10.1188	-3.75096	0.00599747	0.0246528	-2.3486
Q8IWA5	-1.56627	12.9067	-3.86109	0.00514614	0.0222637	-2.19002
Q9Y5L4	-1.57967	14.3486	-6.13764	0.000321546	0.00542434	0.684951
P07919	-1.58342	14.7898	-5.30917	0.000811305	0.00807145	-0.270949
Q9Y5J7	-1.58494	13.6292	-4.29001	0.00288344	0.0155631	-1.58862
P57105	-1.58626	11.8567	-4.29149	0.00287782	0.0155631	-1.58659
P04179	-1.6294	16.9881	-7.03768	0.000129237	0.00373124	1.61594
P82909	-1.63552	12.8718	-6.92003	0.000144852	0.00373124	1.50017
Q9NR28	-1.64908	13.2218	-7.02353	0.000131012	0.00373124	1.60211
Q99757	-1.66292	11.9123	-4.4586	0.00231351	0.0140257	-1.35966
Q9Y2Y0	-1.71746	10.5758	-3.66257	0.00679007	0.0268831	-2.47702
P09669	-1.72163	12.8444	-4.12725	0.00358084	0.0173671	-1.8137
P23434	-1.87086	13.0985	-8.33875	4.00479e-05	0.00284686	2.78944
A0A0B4J2D5	-1.9189	12.8564	-4.87816	0.00136192	0.0102958	-0.80874
P0DPI2	-1.9189	12.8564	-4.87816	0.00136192	0.0102958	-0.80874
P99999	-1.92564	16.1188	-7.96106	5.5379e-05	0.00284686	2.46792
P51687	-2.41752	10.8883	-6.29326	0.000272849	0.0050412	0.853594
Q9BUR5	-2.43399	10.8242	-8.5931	3.24118e-05	0.00284686	2.99783
Q9NRY6	-2.64691	11.7287	-7.20121	0.000110552	0.00373124	1.77404
Q9H3K2	-3.1626	10.7011	-3.83242	0.00535453	0.0225822	-2.23116
Q96HS1	-3.34664	10.2503	-5.41892	0.000713985	0.00795118	-0.13852
Q6P4F2	-4.36826	10.0079	-6.92251	0.000144502	0.00373124	1.50262
Q8WWI5	-4.70293	11.1614	-9.8403	1.23255e-05	0.00239114	3.9334
