# Supplementary material for: Calciprotein Particles Induce Cellular Compartment-Specific Proteome Alterations in Human Arterial Endothelial Cells
Source: J Cardiovasc Dev Dis. 2023 Dec 22;11(1):5. doi: 10.3390/jcdd11010005 (PMC10816121; doi:10.3390/jcdd11010005)
Supplement: Supplementary file 1 [file jcdd-11-00005-s001.zip › Supplementary Datafiles (1-32)/Supplementary Datafile 24 (HITAEC, mitochondria, CPP-P vs CPP-S).xls]

## Sheet: Worksheet
UniProt ID	logFC	AveExpr	t	P.Value	adj.P.Val	B
Q9UH62	6.02354	6.88759	4.72761	0.00164225	0.0153459	-0.998883
O43847	2.94805	11.3721	3.97489	0.00440135	0.0254884	-2.02289
Q3SXM5	2.09203	10.4262	6.78843	0.000164852	0.00581479	1.37103
P17252	2.062	11.3206	5.94075	0.000397479	0.00811693	0.470057
P10620	1.66457	12.4969	4.11479	0.0036413	0.0239461	-1.82619
Q9Y4E8	1.5798	11.7475	3.80744	0.00554344	0.0284031	-2.26196
Q9UJS0	1.43655	14.2383	4.59562	0.00194038	0.0160185	-1.17223
Q709C8	1.34568	12.1014	5.24706	0.000872788	0.0130247	-0.342731
P00387	1.33602	17.4007	4.85806	0.00139612	0.0153287	-0.830203
Q9H845	1.31587	13.0234	4.63422	0.00184752	0.0155834	-1.12127
Q9NSE4	1.25595	14.8751	4.85879	0.00139487	0.0153287	-0.829267
P50416	1.2019	15.5985	3.48572	0.00873301	0.0413221	-2.73151
P12236	1.20058	14.9442	6.30269	0.000270171	0.00682125	0.866648
Q8NE86	1.15709	13.1944	4.0244	0.00411442	0.0254506	-1.95296
P43304	1.12725	14.9304	4.7659	0.00156542	0.0153459	-0.949101
O75964	1.07892	15.4908	4.03852	0.0040363	0.0254506	-1.93307
Q96IX5	1.05392	13.0626	3.79626	0.00563024	0.0284031	-2.27804
P42704	1.04146	16.126	3.79544	0.0056367	0.0284031	-2.27923
P51970	-1.00601	14.9854	-3.79705	0.00562412	0.0284031	-2.27692
P19404	-1.01548	13.4884	-3.99869	0.00426082	0.0254506	-1.98923
Q9NUJ1	-1.02283	14.594	-4.73251	0.0016322	0.0153459	-0.992504
P36551	-1.02652	13.4882	-6.43925	0.0002345	0.00649899	1.0116
Q00059	-1.08013	14.9409	-6.15266	0.00031645	0.00682125	0.704464
P23434	-1.08162	13.0985	-4.82095	0.00146175	0.0153287	-0.877919
P55809	-1.08814	15.407	-6.19755	0.000301743	0.00682125	0.753316
P52815	-1.10408	15.4286	-6.45905	0.000229775	0.00649899	1.03241
P40926	-1.13473	19.898	-7.28532	0.000102128	0.00440285	1.85596
P04179	-1.14527	16.9881	-4.94663	0.00125214	0.014725	-0.717171
Q9BYC8	-1.20818	11.2255	-4.56786	0.00201033	0.0162501	-1.20903
Q6P587	-1.30273	12.9023	-5.01222	0.001156	0.014725	-0.634235
O95182	-1.40223	13.1417	-7.29321	0.000101376	0.00440285	1.86341
Q9BX68	-1.41969	12.5817	-5.73806	0.00049693	0.00894846	0.239878
Q9Y5J7	-1.46934	13.6292	-3.97712	0.00438798	0.0254884	-2.01973
Q9Y3B8	-1.52497	13.2485	-4.20326	0.00323473	0.0220189	-1.70326
Q9NNW7	-1.69778	12.6675	-5.34391	0.00077901	0.0120902	-0.224956
P99999	-1.72482	16.1188	-7.1308	0.000118202	0.00458622	1.70839
Q99757	-1.80029	11.9123	-4.8269	0.00145101	0.0153287	-0.870253
P82909	-1.83132	12.8718	-7.74848	6.68296e-05	0.00370427	2.2816
Q9NR28	-2.02006	13.2218	-8.60357	3.21344e-05	0.00326454	3.0065
P54819	-2.04089	16.0906	-10.4148	8.17798e-06	0.00229028	4.3187
Q9Y5L4	-2.07636	14.3486	-8.06748	5.04826e-05	0.00326454	2.56092
Q9NQ50	-2.11093	11.0156	-4.67476	0.00175517	0.0153459	-1.06798
Q7Z7K0	-2.24935	12.3676	-4.03347	0.00406408	0.0254506	-1.94019
Q96HS1	-2.46922	10.2503	-3.99821	0.00426363	0.0254506	-1.98991
P51687	-2.47965	10.8883	-6.45499	0.000230735	0.00649899	1.02815
A0A0B4J2D5	-3.22668	12.8564	-8.20276	4.49421e-05	0.00326454	2.67611
P0DPI2	-3.22668	12.8564	-8.20276	4.49421e-05	0.00326454	2.67611
Q16775	-3.237	12.1795	-4.398	0.00250288	0.0190415	-1.43678
Q9H3K2	-3.30253	10.7011	-4.00198	0.00424178	0.0254506	-1.98458
O43464	-3.60401	11.8678	-9.89933	1.18056e-05	0.00229028	3.97289
Q6P4F2	-3.60907	10.0079	-5.7194	0.000507387	0.00894846	0.218386
