# Supplementary material for: Calciprotein Particles Induce Cellular Compartment-Specific Proteome Alterations in Human Arterial Endothelial Cells
Source: J Cardiovasc Dev Dis. 2023 Dec 22;11(1):5. doi: 10.3390/jcdd11010005 (PMC10816121; doi:10.3390/jcdd11010005)
Supplement: Supplementary file 1 [file jcdd-11-00005-s001.zip › Supplementary Datafiles (1-32)/Supplementary Datafile 25 (HITAEC, lysosomes, PBS vs CPP-P).xls]

## Sheet: Worksheet
UniProt ID	logFC	AveExpr	t	P.Value	adj.P.Val	B
Q9HAT2	1.93353	12.2273	3.92916	0.00464268	0.0353607	-1.98818
Q709C8	-1.11498	12.1014	-4.33577	0.00268531	0.0256596	-1.42668
O75787	-1.17454	11.549	-4.41687	0.00241459	0.0256596	-1.31769
P61421	-1.17989	13.5805	-3.96411	0.00442496	0.0353607	-1.93895
P08962	-1.18244	13.4346	-3.70999	0.00629942	0.0416731	-2.30073
Q01628	-1.32825	12.2435	-4.84148	0.00140632	0.0241888	-0.763773
Q8IV08	-1.40224	11.7211	-3.64168	0.00693772	0.0426174	-2.39945
Q13286	-3.37432	9.49479	-4.92181	0.00127336	0.0241888	-0.662164
