# Supplementary material for: Calciprotein Particles Induce Cellular Compartment-Specific Proteome Alterations in Human Arterial Endothelial Cells
Source: J Cardiovasc Dev Dis. 2023 Dec 22;11(1):5. doi: 10.3390/jcdd11010005 (PMC10816121; doi:10.3390/jcdd11010005)
Supplement: Supplementary file 1 [file jcdd-11-00005-s001.zip › Supplementary Datafiles (1-32)/Supplementary Datafile 26 (HITAEC, lysosomes, PBS vs CPP-S).xls]

## Sheet: Worksheet
UniProt ID	logFC	AveExpr	t	P.Value	adj.P.Val	B
P35475	1.43837	11.3453	4.26761	0.00293837	0.0327164	-1.59748
O60271	-1.32331	10.6121	-4.24067	0.00304546	0.0327164	-1.6346
Q01628	-1.44996	12.2435	-5.28511	0.000821987	0.0308613	-0.276823
P08962	-1.61251	13.4346	-5.05935	0.00107656	0.0308613	-0.556093
