# Supplementary material for: Calciprotein Particles Induce Cellular Compartment-Specific Proteome Alterations in Human Arterial Endothelial Cells
Source: J Cardiovasc Dev Dis. 2023 Dec 22;11(1):5. doi: 10.3390/jcdd11010005 (PMC10816121; doi:10.3390/jcdd11010005)
Supplement: Supplementary file 1 [file jcdd-11-00005-s001.zip › Supplementary Datafiles (1-32)/Supplementary Datafile 27 (HITAEC, lysosomes, CPP-P vs CPP-S).xls]

## Sheet: Worksheet
UniProt ID	log2FC	AveExpr	t	P.Value	adj.P.Val	B
Q7L523	2.88216	10.6868	4.17768	0.00331267	0.0385054	-1.72555
P61421	1.73616	13.5805	5.83304	0.000439508	0.0138016	0.366513
P54802	1.61104	11.6442	5.1497	0.000965552	0.0138396	-0.446498
Q709C8	1.34568	12.1014	5.23285	0.000874412	0.0138396	-0.343821
Q9BWS9	1.28251	13.4971	6.43495	0.000230875	0.0138016	1.02674
Q96EE3	1.26886	11.3433	3.98986	0.00427168	0.0408183	-1.98914
O43504	-1.48549	13.4434	-4.11954	0.0035819	0.0385054	-1.80659
O60271	-1.79463	10.6121	-5.75106	0.000481452	0.0138016	0.272634
