# Supplementary material for: Calciprotein Particles Induce Cellular Compartment-Specific Proteome Alterations in Human Arterial Endothelial Cells
Source: J Cardiovasc Dev Dis. 2023 Dec 22;11(1):5. doi: 10.3390/jcdd11010005 (PMC10816121; doi:10.3390/jcdd11010005)
Supplement: Supplementary file 1 [file jcdd-11-00005-s001.zip › Supplementary Datafiles (1-32)/Supplementary Datafile 28 (HITAEC, ER, PBS vs CPP-P).xls]

## Sheet: Worksheet
UniProt ID	logFC	AveExpr	t	P.Value	adj.P.Val	B
Q9Y4K0	-5.41285	14.3626	-17.9482	1.10426e-07	1.68953e-05	8.57762
P48723	-2.9833	12.1357	-6.60655	0.000178305	0.00401898	0.886822
P05067	-2.92757	17.8036	-19.3197	6.24598e-08	1.68953e-05	9.12122
Q15904	-2.7779	10.2192	-4.39107	0.00238796	0.0166072	-1.90673
P07996	-2.74212	20.9265	-9.55681	1.29968e-05	0.000662838	3.69783
Q9UHQ4	-2.37134	11.08	-3.70512	0.0061376	0.0323811	-2.91126
Q9H173	-2.28804	11.6227	-5.25598	0.000801247	0.00943006	-0.734103
Q68D91	-2.15579	11.358	-3.86407	0.00490179	0.0272832	-2.67308
Q06136	-2.1302	11.0426	-6.05193	0.00032145	0.00572847	0.250802
P10909	-2.0848	18.2406	-13.811	8.24998e-07	8.41498e-05	6.57848
P48651	-2.03858	10.7412	-5.40575	0.000670395	0.00820563	-0.542007
Q9BUR5	-2.0184	10.8242	-7.22871	9.59458e-05	0.00366993	1.55509
Q969V3	-1.99593	14.1272	-5.43272	0.000649426	0.00820563	-0.507758
Q9NX47	-1.97466	11.2714	-4.70593	0.0015846	0.0142614	-1.46732
Q8NBL1	-1.90686	11.1085	-5.87521	0.000390917	0.00598103	0.0396728
P61803	-1.87155	12.5804	-6.57674	0.000183875	0.00401898	0.853632
Q9H0U3	-1.68596	12.9512	-4.93268	0.00119002	0.0121382	-1.15975
Q9P2B2	-1.67044	13.4223	-6.82416	0.000142876	0.00397455	1.1258
O75844	-1.61223	12.3891	-3.98376	0.00414826	0.0244109	-2.49579
Q9H8H3	-1.53408	12.3897	-5.90877	0.000376547	0.00598103	0.0800843
Q96QG7	-1.41872	9.38619	-5.18229	0.000875712	0.00957028	-0.829797
Q8IV08	-1.40224	11.7211	-3.68933	0.00627753	0.032558	-2.9351
P39687	-1.3124	16.0144	-6.88707	0.000134143	0.00397455	1.19382
O95479	-1.28323	13.9332	-3.24541	0.0119911	0.0489236	-3.61542
O14735	-1.26161	12.4294	-4.60667	0.00180045	0.0153039	-1.6043
O00560	-1.20669	16.1779	-10.1933	8.08471e-06	0.000494784	4.2017
O75787	-1.17454	11.549	-4.493	0.00208772	0.015971	-1.76292
P10321	-1.17426	14.014	-6.87234	0.000136134	0.00397455	1.17793
Q709C8	-1.11498	12.1014	-4.41291	0.00231989	0.0166072	-1.87579
P35968	-1.11177	11.7741	-4.89672	0.0012447	0.0122864	-1.20803
Q99720	-1.10779	11.695	-3.3974	0.00958011	0.0415064	-3.3804
P67812	-1.06867	12.8759	-4.40281	0.0023511	0.0166072	-1.89008
Q9Y3A6	-1.06353	10.6246	-3.38663	0.00973271	0.0415064	-3.39698
Q92643	-1.05428	12.2513	-3.84385	0.00504297	0.0275562	-2.70321
Q86WV6	-1.04485	12.5338	-5.12717	0.00093636	0.00988022	-0.901881
Q96KA5	-1.03446	10.9043	-3.31652	0.0107918	0.0452369	-3.50523
O95197	-1.03155	13.8022	-7.39694	8.17102e-05	0.0035719	1.72809
Q15005	-1.02342	14.8867	-6.00902	0.000336969	0.00572847	0.199922
P61916	1.04804	16.0551	3.40402	0.00948742	0.0415064	-3.3702
P07108	1.14077	17.0257	5.79476	0.000427894	0.00623503	-0.0578418
Q86UE4	2.03341	13.1614	11.9689	2.43878e-06	0.000186566	5.46074
O43464	2.3102	11.8678	6.43027	0.000214193	0.00421649	0.688935
