# Supplementary material for: Calciprotein Particles Induce Cellular Compartment-Specific Proteome Alterations in Human Arterial Endothelial Cells
Source: J Cardiovasc Dev Dis. 2023 Dec 22;11(1):5. doi: 10.3390/jcdd11010005 (PMC10816121; doi:10.3390/jcdd11010005)
Supplement: Supplementary file 1 [file jcdd-11-00005-s001.zip › Supplementary Datafiles (1-32)/Supplementary Datafile 29 (HITAEC, ER, PBS vs CPP-S).xls]

## Sheet: Worksheet
UniProt ID	logFC	AveExpr	t	P.Value	adj.P.Val	B
Q9Y4K0	-4.1347	14.3626	-13.71	8.72378e-07	0.000133474	6.53037
Q6UXH1	-3.02799	11.45	-4.22666	0.00297544	0.0182097	-2.10176
Q68D91	-2.89942	11.358	-5.19694	0.000860316	0.00847006	-0.772524
P48723	-2.69006	12.1357	-5.95718	0.00035683	0.00556746	0.174632
Q96D15	-2.6726	11.0868	-6.41142	0.000218482	0.00499677	0.702958
Q15904	-2.57297	10.2192	-4.06713	0.00369748	0.0193778	-2.33313
P05067	-2.50602	17.8036	-16.5378	2.07582e-07	6.35202e-05	7.95771
P17302	-2.4885	10.7195	-4.13599	0.00336494	0.0193778	-2.23283
Q9BUR5	-2.43399	10.8242	-8.71711	2.53872e-05	0.00157127	3.01211
Q14257	-2.08089	13.5729	-5.14753	0.000913438	0.00847006	-0.836926
Q8NHV1	-2.08087	11.6421	-6.88609	0.000134275	0.00350087	1.22696
Q96DZ1	-2.04963	9.72212	-4.72032	0.00155573	0.0119013	-1.40848
Q9H173	-2.03555	11.6227	-4.67599	0.00164659	0.0119966	-1.4693
P30533	-1.91855	13.142	-4.72663	0.00154323	0.0119013	-1.39984
Q9Y4P1	-1.90472	9.79983	-3.01781	0.0168675	0.0496294	-3.92864
Q9Y3A6	-1.82247	10.6246	-5.80336	0.000423763	0.00594746	-0.0105072
Q9H0U3	-1.58196	12.9512	-4.6284	0.0017506	0.0124577	-1.53491
Q13445	-1.54217	13.3415	-3.46849	0.00863393	0.0307207	-3.23002
Q9BT09	-1.51614	13.4829	-6.14454	0.000290578	0.0052304	0.395844
Q9UBV2	-1.48741	11.8089	-5.05502	0.00102281	0.00920526	-0.95844
P07996	-1.48585	20.9265	-5.17849	0.000879752	0.00847006	-0.796538
Q9P2B2	-1.46089	13.4223	-5.96811	0.000352536	0.00556746	0.187673
O00560	-1.42191	16.1779	-12.0113	2.3748e-06	0.00024223	5.50481
O43852	-1.36989	17.3014	-6.22206	0.000267241	0.00511099	0.486012
P10909	-1.31382	18.2406	-8.70355	2.56743e-05	0.00157127	3.00012
P39687	-1.30799	16.0144	-6.8639	0.000137289	0.00350087	1.20308
Q9Y2B0	-1.29687	15.4511	-5.79538	0.000427595	0.00594746	-0.0202036
O43464	-1.29381	11.8678	-3.60122	0.00712307	0.0274936	-3.02759
Q8NBK3	-1.13195	13.0757	-4.54147	0.00195955	0.0133249	-1.65562
P35613	-1.11931	16.0121	-6.24156	0.000261704	0.00511099	0.508562
P26885	-1.07221	13.751	-3.70403	0.00614718	0.0254194	-2.8721
Q7Z7H5	-1.06285	12.6133	-4.23468	0.00294344	0.0182097	-2.09023
Q14696	-1.0361	15.2821	-3.95905	0.00429293	0.0206241	-2.49181
Q9UBS4	-1.0206	15.0787	-3.51213	0.00810262	0.0298723	-3.16326
Q8NBL1	-1.01408	11.1085	-3.12447	0.0143646	0.0443996	-3.76205
Q9BSJ8	1.07188	16.6504	7.78446	5.70416e-05	0.0027783	2.14652
Q9BT22	1.09115	11.3819	4.34912	0.00252484	0.0160959	-1.92655
O76024	1.2141	11.6071	3.28336	0.0113345	0.0381139	-3.51517
P53992	1.24712	14.4551	3.62281	0.00690516	0.0274936	-2.99483
Q8TCJ2	1.2658	13.18	4.05871	0.00374051	0.0193778	-2.34543
Q86UE4	1.30242	13.1614	7.66623	6.35558e-05	0.0027783	2.03056
Q6DD88	1.34147	15.4112	3.46045	0.00873575	0.0307257	-3.24233
P00387	1.35026	17.4007	4.98154	0.00111991	0.00954303	-1.05585
Q8WWP7	1.36939	13.3895	7.04117	0.000115149	0.00350087	1.39223
Q8TC12	1.52357	10.832	4.01136	0.00399277	0.0197998	-2.41481
Q5VYK3	1.52689	13.7034	3.79754	0.00538308	0.0233389	-2.73172
Q9NZ01	1.5391	13.2704	3.29603	0.0111237	0.038053	-3.49555
O75477	1.58286	11.7672	3.62953	0.00683888	0.0274936	-2.98466
O43865	1.59609	13.0555	7.29846	8.97344e-05	0.00343234	1.66027
Q6NUM9	1.6251	11.5569	3.85379	0.00497301	0.0227126	-2.6478
P37059	1.7201	11.5626	3.60984	0.00703523	0.0274936	-3.01451
Q96CS3	1.83011	11.9942	4.05222	0.00377407	0.0193778	-2.35493
Q92575	1.95297	11.4867	3.17057	0.0134063	0.042978	-3.69025
O94855	2.04496	13.3034	3.09544	0.0150046	0.0459142	-3.80733
Q14573	5.70423	9.93775	3.2919	0.0111921	0.038053	-3.50195
