# Supplementary material for: Calciprotein Particles Induce Cellular Compartment-Specific Proteome Alterations in Human Arterial Endothelial Cells
Source: J Cardiovasc Dev Dis. 2023 Dec 22;11(1):5. doi: 10.3390/jcdd11010005 (PMC10816121; doi:10.3390/jcdd11010005)
Supplement: Supplementary file 1 [file jcdd-11-00005-s001.zip › Supplementary Datafiles (1-32)/Supplementary Datafile 3 (HCAEC, cytosol, CPP-P vs CPP-S).xls]

## Sheet: Worksheet
UniProt ID	logFC	AveExpr	t	P.Value	adj.P.Val	B
Q86XP3	2.56139	11.95	5.38375	0.000795556	0.0358677	-0.165528
Q15555	2.23985	13.8097	15.2163	6.07317e-07	0.000721493	6.38452
Q13425	2.23132	11.4037	8.22327	4.95856e-05	0.0111778	2.59506
Q8N8S7	1.87373	11.5965	8.85855	2.96239e-05	0.0087983	3.08461
P49756	1.83567	12.4423	5.31691	0.000858983	0.0358677	-0.243837
P68366	1.51565	12.1481	4.65979	0.00188755	0.0477108	-1.05065
Q92841	1.14423	15.9829	6.7025	0.000196676	0.0166894	1.24577
P11308	1.10142	13.7677	7.73644	7.52712e-05	0.0111778	2.19195
O75663	-1.03657	11.7014	-4.82607	0.00153764	0.04408	-0.840093
Q16222	-1.09398	14.4362	-7.8355	6.90259e-05	0.0111778	2.27604
P52566	-1.13156	16.5391	-5.67589	0.00057295	0.0324126	0.168751
Q9Y371	-1.17925	14.0043	-6.87572	0.000166178	0.0164948	1.41343
Q13177	-1.22185	14.9467	-9.84309	1.41385e-05	0.00559883	3.77015
Q15056	-1.32255	14.4881	-5.95059	0.000425055	0.0280536	0.471515
Q9NR28	-1.44722	12.9133	-6.95441	0.000154096	0.0164948	1.48833
P07951	-1.48914	12.5212	-7.868	6.71045e-05	0.0111778	2.3034
P46926	-1.51132	13.1672	-5.02633	0.00120755	0.0418239	-0.592273
Q99685	-1.59487	12.817	-5.62243	0.000607911	0.0328272	0.108536
Q8IUI8	-1.78215	11.2865	-5.04613	0.00117941	0.0418239	-0.568115
P53582	-1.89752	13.2006	-10.308	1.01926e-05	0.00559883	4.06612
Q96HS1	-2.04006	10.8508	-4.74101	0.0017068	0.04408	-0.947255
Q02952	-2.08699	14.5805	-5.17965	0.00100745	0.0398949	-0.406791
