# Supplementary material for: Calciprotein Particles Induce Cellular Compartment-Specific Proteome Alterations in Human Arterial Endothelial Cells
Source: J Cardiovasc Dev Dis. 2023 Dec 22;11(1):5. doi: 10.3390/jcdd11010005 (PMC10816121; doi:10.3390/jcdd11010005)
Supplement: Supplementary file 1 [file jcdd-11-00005-s001.zip › Supplementary Datafiles (1-32)/Supplementary Datafile 30 (HITAEC, ER, CPP-P vs CPP-S).xls]

## Sheet: Worksheet
UniProt ID	logFC	AveExpr	t	P.Value	adj.P.Val	B
Q14573	6.52459	9.93775	3.76532	0.00563422	0.0326416	-2.38107
O75477	2.51687	11.7672	5.77125	0.000439418	0.0122238	0.284848
P16435	2.4553	12.0594	3.53986	0.00778316	0.0381107	-2.71637
P48651	2.45171	10.7412	6.50127	0.000198857	0.0113264	1.10928
Q8TC12	2.32718	10.832	6.12715	0.000296116	0.0113264	0.695956
Q9H8H3	2.28952	12.3897	8.81845	2.33507e-05	0.00357266	3.29408
Q969V3	2.12362	14.1272	5.78025	0.000434964	0.0122238	0.295472
P57088	2.02351	13.0929	3.93795	0.00442081	0.0311076	-2.12862
P61803	1.84928	12.5804	6.49848	0.000199436	0.0113264	1.10627
Q9NZ01	1.81952	13.2704	3.89658	0.00468353	0.0311076	-2.18876
Q12768	1.68849	11.2324	3.55878	0.00757295	0.0381107	-2.68801
P10620	1.66457	12.4969	4.16843	0.00321963	0.0252617	-1.79785
P37059	1.65488	11.5626	3.47296	0.00857777	0.0398601	-2.81698
Q96N66	1.60546	13.5873	5.55886	0.000560453	0.0122499	0.0309019
Q92626	1.49678	16.0014	3.83408	0.00511274	0.03129	-2.28005
Q9BQB6	1.4794	12.8799	7.51486	7.31337e-05	0.00745964	2.13921
Q8N766	1.4701	13.5511	5.39026	0.000682778	0.0139287	-0.175397
O75844	1.40324	12.3891	3.46735	0.00864829	0.0398601	-2.82545
O95479	1.3632	13.9332	3.44765	0.00890056	0.04005	-2.85517
Q8TCT9	1.3547	13.0663	3.95346	0.00432642	0.0311076	-2.10613
Q8TCJ2	1.34878	13.18	4.32479	0.00260812	0.0229749	-1.57776
Q709C8	1.34568	12.1014	5.32595	0.000736927	0.0140937	-0.255193
P46977	1.33791	14.9256	4.56673	0.00189617	0.0219835	-1.24429
Q9NX47	1.3375	11.2714	3.18748	0.0130718	0.0483262	-3.2512
P00387	1.33602	17.4007	4.92898	0.00119554	0.0166305	-0.761488
Q9Y4K0	1.27815	14.3626	4.23813	0.00292976	0.0242299	-1.6993
Q5VYK3	1.27015	13.7034	3.15902	0.0136398	0.0483262	-3.29485
P07996	1.25626	20.9265	4.37832	0.00242869	0.0229749	-1.50323
Q06136	1.24662	11.0426	3.54167	0.00776288	0.0381107	-2.71367
Q96QG7	1.23923	9.38619	4.52663	0.00199787	0.0219835	-1.29896
P53992	1.23773	14.4551	3.59553	0.00718172	0.0372476	-2.63303
O76024	1.19212	11.6071	3.2239	0.0123809	0.0483262	-3.19541
Q96KA5	1.16823	10.9043	3.74536	0.00579605	0.0326416	-2.41051
Q969M3	1.16129	11.8868	4.47616	0.00213435	0.022521	-1.3681
Q96G23	1.15084	12.0848	3.73021	0.00592221	0.0326416	-2.43288
Q13724	1.14661	15.8324	4.09363	0.0035655	0.027276	-1.90438
O43865	1.12806	13.0555	5.15826	0.000901601	0.0148252	-0.46616
O15270	1.06446	12.6908	3.42029	0.00926397	0.0404968	-2.89653
O15260	1.03558	14.181	3.17353	0.0133471	0.0483262	-3.27259
Q92643	1.02611	12.2513	3.74115	0.0058308	0.0326416	-2.41672
P61916	-1.00997	16.0551	-3.28035	0.0113851	0.0458399	-3.10915
P51572	-1.03631	16.0678	-6.18538	0.000278016	0.0113264	0.761531
P48739	-1.10197	14.6288	-5.91807	0.000372664	0.0122238	0.456616
Q9HCN8	-1.35603	12.0562	-3.46109	0.00872755	0.0398601	-2.83488
Q8NHV1	-1.86019	11.6421	-6.1558	0.000287051	0.0113264	0.728284
Q96D15	-2.19132	11.0868	-5.25686	0.000800403	0.0144073	-0.341607
O43464	-3.60401	11.8678	-10.0315	9.09884e-06	0.00278425	4.22494
