# Supplementary material for: Calciprotein Particles Induce Cellular Compartment-Specific Proteome Alterations in Human Arterial Endothelial Cells
Source: J Cardiovasc Dev Dis. 2023 Dec 22;11(1):5. doi: 10.3390/jcdd11010005 (PMC10816121; doi:10.3390/jcdd11010005)
Supplement: Supplementary file 1 [file jcdd-11-00005-s001.zip › Supplementary Datafiles (1-32)/Supplementary Datafile 31 (HCAEC, mitochondrial lysate).xlsx]

## Sheet: PBS vs CPP-P
Upregulated after CPP-P treatment
Protein	Gene symbol	logFC	adj.P.Val
Q15185	PTGES3	2.94857122998301	1.53042030247393e-10
P55209	NAP1L1	2.24278016342687	1.00384481463006e-10
Q9Y287	ITM2B	2.14765076098124	8.96120679418218e-11
P10412	H1-4	2.01208826180391	1.89239489367698e-10
P16401	H1-5	1.92801445209867	8.96120679418218e-11
P29279	CCN2	1.86115473127518	7.39427492410057e-10
O60264	SMARCA5	1.85871599507052	8.96120679418218e-11
O76021	RSL1D1	1.84880647508525	6.08948755636826e-11
P55010	EIF5	1.81271356276446	3.59390250047012e-09
P07996	THBS1	1.80238752780515	3.47544429530242e-12
P68431	H3	1.69944877658626	1.86807236882613e-09
O95373	IPO7	1.58460737626109	2.25971736255961e-07
P26038	MSN	1.57327126576508	1.66892839450686e-10
Q96FQ6	S100A16	1.5724454541497	1.29316849827229e-09
O60814	H2BC12	1.56783820288802	1.04403198333841e-08
Q9H223	EHD4	1.47713386513924	6.08948755636826e-11
P08670	VIM	1.46476279774078	1.70452609737302e-07
Q16777	H2AC20	1.44683672537294	1.09739545073798e-07
P05362	ICAM1	1.4298934192089	1.66892839450686e-10
P53618	COPB1	1.41679037232852	1.5487043223193e-09
P15954	COX7C	1.41663503521295	8.12746975741831e-07
Q9NZN4	EHD2	1.4020527240839	9.90725227153822e-11
P48681	NES	1.39834278854072	2.02305976612543e-06
P62805	H4	1.39486006026382	2.08510691292188e-10
P07355	ANXA2	1.37550531476838	4.29402945945335e-09
P13693	TPT1	1.35666435079946	3.22537524304189e-08
Q8IZL8	PELP1	1.34958533758896	4.58599367234638e-07
Q9Y678	COPG1	1.32580446809064	4.00475225302798e-10
P78344	EIF4G2	1.32181539878498	3.466321660705e-08
O14950	MYL12B	1.32133736290674	7.50703364984189e-06
P17302	GJA1	1.30848000107968	3.00076281665698e-07
P23527	H2BC17	1.29649771713503	1.97991589350839e-05
P05783	KRT18	1.29223977838899	6.94054274466924e-10
Q7L1Q6	BZW1	1.28678812999675	2.69478309021731e-10
P0C0S5	H2AZ1	1.28527023518162	0.000162543820241468
P48444	ARCN1	1.28520609738428	1.47144166683364e-09
P08729	KRT7	1.24563835303093	7.98638645906338e-09
O75340	PDCD6	1.23466339568485	1.49865758345434e-08
P35579	MYH9	1.19812397820978	2.31633632655583e-10
P08238	HSP90AB1	1.19345804450031	1.30700836420433e-10
P60903	S100A10	1.18616315350766	1.95044857652303e-05
O00622	CCN1	1.17071648441665	8.64715367696913e-10
P50502	ST13	1.16205609323827	1.53042030247393e-10
Q9BXJ9	NAA15	1.15250119425945	9.90725227153822e-11
O75475	PSIP1	1.15149656928478	5.75421648106896e-09
O14579	COPE	1.14751792014795	5.28471664136398e-07
O75436	VPS26A	1.14477945871532	5.6118773966384e-10
Q13501	SQSTM1	1.14442516691066	9.0551691445039e-08
Q9UPY5	SLC7A11	1.1405225	1.57339739185801e-05
Q9ULC4	MCTS1	1.13249818916231	2.73411545795145e-08
Q9UMS4	PRPF19	1.12605544864111	2.69780376526075e-10
O96019	ACTL6A	1.12051157657963	3.447836630514e-05
O00567	NOP56	1.1132825	3.42050935348324e-07
Q9HB71	CACYBP	1.11022382875965	4.84318246995971e-08
P46940	IQGAP1	1.10691035079646	3.30132320615378e-10
Q96QK1	VPS35	1.09930725865937	1.63573208426104e-09
P35606	COPB2	1.09312615816836	7.53024441232200e-09
O43776	NARS1	1.05880956463957	7.86398642903066e-08
Q5JTH9	RRP12	1.04949397368122	3.96838703029677e-09
Q13045	FLII	1.04702292465025	1.74287185166883e-06
Q06481	APLP2	1.04536761493071	7.12067534311407e-08
Q92504	SLC39A7	1.04522288759003	5.13118881026609e-06
P15311	EZR	1.02865446023611	8.64715367696913e-10
Q9H4M9	EHD1	1.0273727653414	4.05563436514718e-07
Q9Y3A5	SBDS	1.01082821545696	1.73089708698483e-07
P03928	MT-ATP8	1.0097925744089	1.78778661038401e-06
Q9Y2X3	NOP58	1.00504760659312	6.56755378468737e-09
P60228	EIF3E	1.00181311064618	1.25817730378724e-05
Downregulated after CPP-P treatment
Protein	Gene symbol	logFC	adj.P.Val
P09429	HMGB1	-3.3053675	3.47544429530242e-12
Q07955	SRSF1	-2.9718311909531	1.89239489367698e-10
P62995	TRA2B	-2.34757790297297	6.08948755636826e-11
Q01130	SRSF2	-2.2895658852327	6.08948755636826e-11
Q16629	SRSF7	-2.2274977208209	8.96120679418218e-11
Q13595	TRA2A	-2.19217745227957	5.35299864840941e-10
P84103	SRSF3	-2.1668775	2.69780376526075e-10
Q13247	SRSF6	-2.11675404108972	2.68300870462809e-07
Q05519	SRSF11	-1.71346393184873	4.87293900675943e-08
Q13243	SRSF5	-1.63950122970528	5.19703986514492e-10
Q9BXP5	SRRT	-1.62903623400254	5.84848134237549e-08
P60174	TPI1	-1.54930768093841	6.08948755636826e-11
P10253	GAA	-1.52653570128419	9.90725227153822e-11
Q7Z4V5	HDGFL2	-1.50428453965939	7.87263637845283e-09
Q13283	G3BP1	-1.44432038482895	8.64715367696913e-10
P19338	NCL	-1.39630750000001	3.22537524304189e-08
P35637	FUS	-1.37678046480251	1.39754977319306e-07
P62861	FAU	-1.3617119449633	1.00978381376903e-10
P29966	MARCKS	-1.3569825	5.7681107730977e-06
Q01081	U2AF1	-1.35548905372614	7.23974662016491e-08
P53999	SUB1	-1.35533506496787	2.30948971064013e-07
Q6NZI2	CAVIN1	-1.34519920901981	6.08948755636826e-11
Q92688	ANP32B	-1.33546873953443	2.83466826591927e-07
P16989	YBX3	-1.33128190363251	3.6387345066282e-05
P80723	BASP1	-1.32865120023112	1.03872098952835e-08
P29401	TKT	-1.30887984595255	1.28873118966101e-10
Q14498	RBM39	-1.28700645056713	2.1505147435621e-09
P40926	MDH2	-1.28237423573744	8.11715092077533e-10
P15586	GNS	-1.2773325	1.16486057384545e-06
Q969G5	CAVIN3	-1.27600750000001	8.15291651105098e-10
Q9Y5L4	TIMM13	-1.23422688514282	1.79541440103319e-08
P07686	HEXB	-1.2051361249627	2.08510691292188e-10
Q8NC51	SERBP1	-1.19842254963642	3.97780776148165e-08
P16278	GLB1	-1.19090801159555	2.69780376526075e-10
P67809	YBX1	-1.18853248880005	2.53992445048341e-06
O95810	CAVIN2	-1.17174565223837	2.09471277057987e-10
Q9Y5U9	IER3IP1	-1.16182234642707	4.47142598762482e-06
P61604	HSPE1	-1.16080653398999	2.76596382057052e-09
Q7L014	DDX46	-1.10707858162629	5.28471664136398e-07
Q14444	CAPRIN1	-1.09357738276798	5.55377594064977e-09
P13598	ICAM2	-1.09281027130525	2.21487543847202e-08
P26368	U2AF2	-1.08344561713898	1.01073535032424e-08
P08621	SNRNP70	-1.07413313443703	9.82503767653096e-07
P09622	DLD	-1.04882	1.75803576699615e-07
O60220	TIMM8A	-1.04847209369143	6.85428234142057e-09
P49207	RPL34	-1.02433562269162	7.42523092809039e-05
P07858	CTSB	-1.01947328630347	1.34299331225122e-07
P61513	RPL37A	-1.01003648913666	2.1268422695008e-07
Q01105	SET	-1.00281553050155	6.6816393540627e-08

## Sheet: PBS vs CPP-S
Upregulated after CPP-S treatment
Protein	Gene symbol	logFC	adj.P.Val
Q9Y287	ITM2B	2.31340595406033	2.09314491603541e-11
P05362	ICAM1	2.18206706600634	2.03041494772152e-12
Q15185	PTGES3	2.05671314030327	1.82778052586251e-09
P26022	PTX3	2.02824054904675	6.0396204911271e-11
Q9UPY5	SLC7A11	1.94868553985868	1.20634374564315e-07
P15954	COX7C	1.94858417282762	3.96610538085733e-08
Q13501	SQSTM1	1.93378486579881	3.73634242456363e-10
P55010	EIF5	1.75427106276446	3.06616304391294e-09
P17302	GJA1	1.71715620387491	1.46231247010961e-08
P29279	CCN2	1.57976473127518	2.13033483336604e-09
Q92504	SLC39A7	1.57542886716856	5.74138529223163e-08
O75475	PSIP1	1.56221569173183	2.9181516104812e-10
P55209	NAP1L1	1.53952443155409	9.38818452883663e-10
Q7L1Q6	BZW1	1.50295762828845	6.0396204911271e-11
P09601	HMOX1	1.4803425823978	5.97100684984791e-12
P08670	VIM	1.4767175	9.67111994504958e-08
O60264	SMARCA5	1.46286849507052	2.9181516104812e-10
P48681	NES	1.43471	1.15144778957042e-06
Q8N699	MYCT1	1.36116616442753	1.28849078481977e-10
O96019	ACTL6A	1.3013450410063	8.42227835749229e-06
Q8IZL8	PELP1	1.28524033758896	6.27134764930138e-07
O14763	TNFRSF10B	1.2670555017943	4.54026001264456e-06
Q9H223	EHD4	1.2619565301149	3.96933922032689e-11
P35659	DEK	1.2503435689345	8.72098946207123e-11
Q9NR30	DDX21	1.2411525	5.15619671981604e-11
P08195	SLC3A2	1.22236502041653	2.09314491603541e-11
P01130	LDLR	1.21458257282054	1.38285777013599e-08
O75340	PDCD6	1.2031082110429	1.19948215972047e-08
Q8NFV4	ABHD11	1.17421690057743	3.92735272134428e-06
O15228	GNPAT	1.16607888873968	2.86705684881605e-06
O00622	CCN1	1.1566186512113	4.16749005886177e-10
P08729	KRT7	1.143825	9.63000188710867e-09
P05783	KRT18	1.14139106236823	8.59782260555622e-10
Q9H490	PIGU	1.130400275941	1.30037119540842e-09
P11166	SLC2A1	1.12820799240845	8.79209634906426e-10
Q6U841	SLC4A10	1.12013157823693	7.75276753064928e-10
Q14257	RCN2	1.11943342824984	3.4466268614304e-09
Q16864	ATP6V1F	1.11187759282052	2.3006232491542e-09
Q5JTH9	RRP12	1.11010053709412	1.18942657909066e-09
O95373	IPO7	1.10612987626109	5.1630613039815e-06
Q99961	SH3GL1	1.10124527717828	2.46495387978658e-09
Q15043	SLC39A14	1.09237933330855	1.95324848273913e-08
Q15758	SLC1A5	1.08005187215341	1.51559221645411e-06
P60709	ACTB	1.07994398572427	8.43100023328129e-07
Q9UMS4	PRPF19	1.07725794864112	2.9181516104812e-10
P05121	SERPINE1	1.07701486245206	5.1630613039815e-06
O75934	BCAS2	1.06971913873693	1.48256832829918e-08
Q9NTK5	OLA1	1.04746631734362	1.12859147793184e-07
P61204	ARF3	1.04309939000767	8.6606263961121e-07
Q9BXJ9	NAA15	1.01233119344453	1.28849078481977e-10
P50995	ANXA11	1.01158959799037	1.69025681254795e-06
P04632	CAPNS1	1.0019741861884	6.70522234197761e-05
Downregulated after CPP-S treatment
Protein	Gene symbol	logFC	adj.P.Val
P09429	HMGB1	-3.39620855605037	1.26897534414916e-12
Q07955	SRSF1	-3.39371155957099	3.46955489308661e-11
Q01130	SRSF2	-2.87755680726782	2.23128716956841e-12
P10253	GAA	-2.68403599310546	2.77600161532912e-13
P60174	TPI1	-2.67479137565068	2.77600161532912e-13
P29401	TKT	-2.67356098635108	2.77600161532912e-13
P53999	SUB1	-2.62077553372053	6.16191129780887e-10
P84103	SRSF3	-2.60406960028996	5.04860975324517e-11
P07686	HEXB	-2.59612629886335	2.77600161532912e-13
P15586	GNS	-2.4118725	2.87647357997484e-09
Q16629	SRSF7	-2.39147593705531	2.27090433924416e-11
Q01105	SET	-2.32787882657824	1.46877079107375e-11
Q9Y287	ITM2B	2.31340595406033	2.09314491603541e-11
P07858	CTSB	-2.23865497421803	7.71522275178316e-11
P16278	GLB1	-2.21019534733921	1.91465729774198e-12
Q7Z4V5	HDGFL2	-2.1955060815958	1.52384818053157e-10
P40926	MDH2	-2.16817	5.97100684984791e-12
P61604	HSPE1	-2.16772062565515	4.99240604158886e-12
P62995	TRA2B	-2.12890290297297	4.35310180217271e-11
Q13247	SRSF6	-2.05882978790918	2.17218178020651e-07
P09622	DLD	-2.05362009815917	3.84794965555483e-10
Q05519	SRSF11	-1.9542888198389	1.26755796607622e-08
Q13595	TRA2A	-1.89417124294072	1.69061960406079e-09
P23434	GCSH	-1.86829591700323	1.48301974223311e-07
Q9UBR2	CTSZ	-1.86047	5.97100684984791e-12
P07602	PSAP	-1.8159625	1.58020027207929e-09
Q9UII2	ATP5IF1	-1.814645	0.00124262983148404
P50897	PPT1	-1.80642926359391	6.5672847777606e-11
P39687	ANP32A	-1.748965	1.72788330155982e-07
Q13243	SRSF5	-1.73657883173077	1.59808281657429e-10
A0A0B4J2D5	GATD3B	-1.72912	7.83744336066938e-08
Q16881	TXNRD1	-1.72762550629366	2.03041494772152e-12
Q16698	DECR1	-1.70641678563815	1.26897534414916e-12
P23284	PPIB	-1.7057725	2.51797243432334e-08
P10606	COX5B	-1.69711811075917	6.5672847777606e-11
Q92820	GGH	-1.68615120407299	9.51851254325208e-09
O75531	BANF1	-1.67018122705105	1.64815800538029e-07
P42785	PRCP	-1.66455245328236	1.56116977840706e-09
P17096	HMGA1	-1.6527175	3.77823335527332e-06
P55145	MANF	-1.648335	2.08181736473865e-09
P07954	FH	-1.62582501809742	3.46955489308661e-11
Q9UQ80	PA2G4	-1.62254798247238	5.97100684984791e-12
P00558	PGK1	-1.59286529946635	2.03041494772152e-12
P02792	FTL	-1.58955355381837	1.70585455157159e-09
P06733	ENO1	-1.5895018503474	1.52384818053157e-10
Q9NYF8	BCLAF1	-1.58830192995715	1.61052697203167e-09
P18669	PGAM1	-1.58459236739145	5.82137170259672e-08
Q92688	ANP32B	-1.57724449389114	4.68673268586936e-08
P19338	NCL	-1.55018483327238	1.08708603612285e-08
O95777	LSM8	-1.5374517229271	2.16614527127745e-06
P06744	GPI	-1.53087316781183	4.77962560702739e-09
P80723	BASP1	-1.52776173264554	1.69061960406079e-09
P16989	YBX3	-1.5245525	8.39069676653816e-06
P55809	OXCT1	-1.495705	2.2960760761881e-10
P23497	SP100	-1.49515691212348	2.92564740541413e-09
P53634	CTSC	-1.48788322733019	4.59894280830692e-08
Q6P587	FAHD1	-1.48412508490619	6.58418793269202e-11
P02794	FTH1	-1.46845	1.6030004002231e-08
P31153	MAT2A	-1.46750559304089	7.15727288012969e-11
P27695	APEX1	-1.46358652494821	2.2960760761881e-10
Q9H299	SH3BGRL3	-1.42336	2.6827377272179e-06
P08621	SNRNP70	-1.40171116982121	6.02620403807075e-08
Q9NZL9	MAT2B	-1.3966092216478	1.28849078481977e-10
P34897	SHMT2	-1.39002111609612	4.00246780889315e-10
P84090	ERH	-1.37729024592829	1.01965076073354e-08
P83916	CBX1	-1.36540972934555	1.45905774154113e-05
Q01081	U2AF1	-1.3514075	5.42638486083592e-08
O15355	PPM1G	-1.3494408813114	1.18536535310502e-10
P62861	FAU	-1.3485458189039	1.38147719654021e-10
Q12841	FSTL1	-1.32900354358637	1.1300270677632e-07
O43504	LAMTOR5	-1.32488640028887	2.00698217608445e-08
Q14498	RBM39	-1.30091866762588	6.01204933790682e-10
P28799	GRN	-1.2968025	1.28195203435523e-07
P67936	TPM4	-1.283955	8.65001896958626e-06
Q9UFN0	NIPSNAP3A	-1.27964	5.81989157209451e-06
Q9UN86	G3BP2	-1.2757675	6.17887590437088e-07
O95810	CAVIN2	-1.27262686022459	7.9519856426189e-11
P26885	FKBP2	-1.26743854526362	4.45590201582866e-08
P28072	PSMB6	-1.2496625	8.99762231480619e-08
P68400	CSNK2A1	-1.24164386160934	1.1369059533616e-09
P28074	PSMB5	-1.23296240960479	5.97100684984791e-12
P67809	YBX1	-1.2309375	1.1831187412993e-06
P25786	PSMA1	-1.22870128491937	2.2960760761881e-10
P23526	AHCY	-1.22026007161615	2.19360091348144e-07
P04179	SOD2	-1.21829	5.68702958534099e-08
P06865	HEXA	-1.21576430576585	5.19372449612394e-10
P20290	BTF3	-1.21434127093083	5.58741569192224e-09
Q9Y2W1	THRAP3	-1.21005805372241	2.08181736473865e-09
P35637	FUS	-1.2083925	3.30393656088599e-07
P14174	MIF	-1.20328164376157	3.85390867388625e-07
Q969G5	CAVIN3	-1.1973842179209	1.58020027207929e-09
Q7L014	DDX46	-1.19512	1.89965074279745e-07
P00505	GOT2	-1.1780437938722	1.71152136507709e-09
P61513	RPL37A	-1.17002648913666	1.30454594938833e-08
P14678	SNRPB	-1.16398605476166	3.35241222606685e-10
P04062	GBA	-1.15412927831572	1.43785015658706e-09
P10109	FDX1	-1.12948788649958	9.22087684756226e-08
Q15181	PPA1	-1.12404276835627	1.54038138537124e-07
P25787	PSMA2	-1.1193	2.26687514178204e-06
P47914	RPL29	-1.1141425	1.86775106308638e-05
P13598	ICAM2	-1.1092975	6.60003041420703e-09
Q9NUJ1	ABHD10	-1.098835	1.56116977840706e-09
P51858	HDGF	-1.09806411042625	5.15863086232301e-09
Q16630	CPSF6	-1.09613090490212	2.64122115476198e-09
Q07021	C1QBP	-1.07980841537686	0.00662289361113325
P14854	COX6B1	-1.075845	0.000188814948847712
P60900	PSMA6	-1.07481916761245	6.20897713567987e-08
P09012	SNRPA	-1.07056786257172	0.000522389382141394
O75934	BCAS2	1.06971913873693	1.48256832829918e-08
P62314	SNRPD1	-1.06722524398298	1.83141941936166e-09
O14773	TPP1	-1.06292657977394	4.2718882997497e-08
Q8NC51	SERBP1	-1.05904247456021	3.90559636328285e-08
Q13283	G3BP1	-1.05639168114415	9.70433228866411e-09
P53597	SUCLG1	-1.05064402734152	2.87647357997484e-09
P49720	PSMB3	-1.04275050130146	5.75033824640337e-08
Q9UNZ2	NSFL1C	-1.02569743238842	4.6303141591314e-08
P49419	ALDH7A1	-1.01474883631565	8.07151862107166e-09
P28066	PSMA5	-1.0133675	7.04210158742779e-07
Q9BT09	CNPY3	-1.00792	3.96475114200112e-07
Q9Y5J7	TIMM9	-1.00532622269814	0.000204131659976249
P25788	PSMA3	-1.00393821413373	1.70585455157159e-09
Q99497	PARK7	-1.00306916865903	1.28195203435523e-07
Q9BXP5	SRRT	-1.0026175	2.93822506549274e-06

## Sheet: CPP-P vs CPP-S
Upregulated after CPP-P treatment
Protein	Gene symbol	logFC	adj.P.Val
P62805	H4	1.92516604034561	4.40148117667879e-11
P68431	H3	1.55096389266618	1.44666097313239e-08
Q16777	H2AC20	1.5266046483831	1.41879643702106e-07
P10412	H1-4	1.49892752713709	6.77569161587317e-09
P16401	H1-5	1.4532625	2.3122797402123e-09
P07686	HEXB	1.39099017390065	3.78376654414926e-10
P29401	TKT	1.36468114039853	3.65944379579017e-10
P39687	ANP32A	1.3429725	5.27738622493776e-06
Q01105	SET	1.32506329607669	1.82628223129456e-08
Q9UDY2	TJP2	1.32256768689162	6.92335977889393e-07
Q96FQ6	S100A16	1.3215904541497	1.82628223129456e-08
O60814	H2BC12	1.31911393300534	1.654790786754e-07
Q99584	S100A13	1.27645661291345	0.000871055050758414
P53999	SUB1	1.26544046875267	1.87741138138732e-06
P05067	APP	1.26019427987293	3.45309344838435e-10
O76021	RSL1D1	1.23841741778505	3.540229721086e-09
P23527	H2BC17	1.23199	6.46537266761613e-05
Q9UBQ0	VPS29	1.22953275393359	9.35703534003733e-10
P07858	CTSB	1.21918168791456	8.50568663956379e-08
P26038	MSN	1.18323536784677	6.70944307400175e-09
P0C0S5	H2AZ1	1.17203433147682	0.000611716852077597
P35241	RDX	1.15853944978767	7.40615515609123e-08
P10253	GAA	1.15750029182127	1.24147886702229e-09
P15586	GNS	1.13454	7.99076095909467e-06
P60174	TPI1	1.12548369471227	2.35735882016735e-09
Q16881	TXNRD1	1.09771971729557	6.99206239710228e-10
P07602	PSAP	1.0440430747429	1.33769300018667e-06
P55884	EIF3B	1.03342658131728	2.33431292986113e-07
P16278	GLB1	1.01928733574366	7.15699490884322e-09
Q7RTV0	PHF5A	1.01330643451594	0.000819422983820606
P61604	HSPE1	1.00691409166516	2.93973037741754e-08
Q16666	IFI16	1.00656707027932	4.12654042274666e-08
P09622	DLD	1.00480009815917	9.0434349687907e-07
Q92820	GGH	1.002835	2.30953069295452e-06
Upregulated after CPP-S treatment
Protein	Gene symbol	logFC	adj.P.Val
P09601	HMOX1	-1.51888528544483	4.40148117667879e-11
Q9NQC3	RTN4	-1.1342931549906	4.88757247180137e-06
P26022	PTX3	-1.08162599738075	2.32846102979786e-08
