# Supplementary material for: Calciprotein Particles Induce Cellular Compartment-Specific Proteome Alterations in Human Arterial Endothelial Cells
Source: J Cardiovasc Dev Dis. 2023 Dec 22;11(1):5. doi: 10.3390/jcdd11010005 (PMC10816121; doi:10.3390/jcdd11010005)
Supplement: Supplementary file 1 [file jcdd-11-00005-s001.zip › Supplementary Datafiles (1-32)/Supplementary Datafile 32 (HCAEC, nuclear lysate).xlsx]

## Sheet: CPP-P vs PBS
Protein	Gene	logFC	t	P.Value	adj.P.Val	B
Q10471	GALNT2	1.00103666666667	7.33433554849374	8.29527552889571e-05	0.000151057165359127	0.250059244233606
Q9Y6N5	SQOR	1.00417854962468	17.120191461315	1.44443129755937e-07	6.88813175023625e-07	7.58421668118615
P84103	SRSF3	1.00582886128968	7.80836449112395	5.32151164536856e-05	0.000100752193186506	0.766435910874252
O15143	ARPC1B	1.01420014418931	21.3687075515666	2.55661538290106e-08	1.68163580789096e-07	9.46841592540176
Q9H9B4	SFXN1	1.01596390612989	18.3836950265377	8.29549261296679e-08	4.3954589331206e-07	8.03422868361642
Q13427	PPIG	1.01886146767212	24.5990854173701	8.45672090276988e-09	7.77406993832942e-08	10.8437838165405
P05141	SLC25A5	1.02504415987141	21.9988183271575	2.03534335797901e-08	1.41178816557999e-07	9.85482925973256
P04899	GNAI2	1.02732294926593	14.111953081626	6.43979913991122e-07	2.30683884683205e-06	5.80384394117481
O75947	ATP5PD	1.05002333333333	3.89725047732138	0.00460057488258119	0.00623488212328498	-4.14405917279537
P26641	EEF1G	1.05629618657119	15.8473771913753	2.63079572327236e-07	1.12063065633343e-06	6.70265934372554
P14618	PKM	1.07098354091792	28.3560341402811	2.75753409600056e-09	3.50666419208071e-08	11.9569525680363
P55084	HADHB	1.07339803386432	21.7744146149352	2.20589880951684e-08	1.50276856398334e-07	9.6055206790512
P46776	RPL27A	1.08415896887946	10.1118964234664	8.05706312300499e-06	1.92712826421718e-05	2.94898647014029
O94832	MYO1D	1.08835834026435	15.164931252009	3.69800447152776e-07	1.47726566061554e-06	6.36276993244292
P62244	RPS15A	1.09954202784184	10.1889315719188	7.61410701292154e-06	1.84430592090766e-05	2.97453326625753
Q92499	DDX1	1.10185590026185	16.5527141309203	1.87689214951072e-07	8.57526173698611e-07	7.14024100682434
Q9NY12	GAR1	1.10427333725929	13.8604544102624	7.39417631950831e-07	2.55283100985739e-06	5.72554715848816
P04075	ALDOA	1.12366322321543	27.4537630703108	3.55932684520650e-09	4.11479754983721e-08	11.4446595131431
Q9H0U3	MAGT1	1.12484809780495	20.1575537830658	4.03848680531763e-08	2.46509234596588e-07	8.90696151337329
O95168	NDUFB4	1.12786635094628	13.309829446369	1.00901600811079e-06	3.31192209641504e-06	5.36501306901602
P11233	RALA	1.13046030308473	8.77799065052988	2.28645726357636e-05	4.91427293551764e-05	1.81648232787264
P02462	COL4A1	1.13135364201841	13.6144759842384	8.48352246081579e-07	2.86412727327542e-06	5.38172262473041
O00567	NOP56	1.13208983632859	23.4819363264525	1.21904741559935e-08	1.03348130900256e-07	10.4060831559066
Q96AG4	LRRC59	1.13216849566431	15.0853739648606	3.85134798473137e-07	1.53050964184898e-06	6.4604939871481
P62081	RPS7	1.15074460818465	8.74230860609165	2.35537486267144e-05	5.01997491681092e-05	1.7590275998897
P61513	RPL37A	1.15493	18.0904667313291	9.40363154718477e-08	4.81541669161206e-07	7.80665619180664
P49368	CCT3	1.15814500885513	27.5633668184893	3.4491605733393e-09	4.11204612102794e-08	11.6014823488035
P07237	P4HB	1.17556438969086	23.8877846746003	1.06533775685119e-08	9.34313458020068e-08	10.4659985635103
P62241	RPS8	1.17914429276999	18.9156805255854	6.63962437103116e-08	3.69783459496115e-07	8.36078967165108
P46783	RPS10	1.1812110934113	14.3953393872672	5.52620536759722e-07	2.06690916444935e-06	5.98527741180301
Q9Y2X3	NOP58	1.19435271653517	27.7648552179211	3.25649480397638e-09	3.96304478419781e-08	11.6259994656321
Q9UDY2	TJP2	1.19786904178305	35.2838882115217	4.89495723837431e-10	1.16714136652488e-08	13.7942574805147
P40939	HADHA	1.21221444306104	26.968945819588	4.09652016997433e-09	4.40231674604283e-08	11.6337108872836
P04792	HSPB1	1.23776664687962	26.0149906796719	5.44178889228127e-09	5.46326963790869e-08	11.1762557744322
P63244	RACK1	1.24584132952851	36.0569121625327	4.12282665409499e-10	1.05505577705203e-08	13.8871998910273
P62136	PPP1CA	1.24885912540335	22.6120936262794	1.6400821524176e-08	1.23899275474716e-07	9.80396314483236
P30101	PDIA3	1.24959662944835	27.2155750999076	3.81264810931362e-09	4.30962481526076e-08	11.5204214253505
O00622	CCN1	1.25108738614545	21.7129094192821	2.25540863137302e-08	1.51267782658263e-07	9.50342801038671
P11279	LAMP1	1.25606960962731	16.3873800040408	2.02896892275102e-07	9.16037448555637e-07	7.00104839321137
P51571	SSR4	1.25690164231731	17.9787236370482	9.86891345445298e-08	4.9452709439797e-07	7.81470915949678
Q07020	RPL18	1.26277202379717	9.6031209060785	1.18186350693568e-05	2.69988579578421e-05	2.55771163641081
O00159	MYO1C	1.2636063976441	27.7478932780619	3.27223881264039e-09	3.96304478419781e-08	11.7583628018276
P51114	FXR1	1.26421274903586	18.5406276387635	7.76319198905205e-08	4.14217866269001e-07	8.06187358714455
P39656	DDOST	1.2650234698455	9.64894453345009	1.14096806948371e-05	2.61429020124946e-05	2.45432550221515
P27824	CANX	1.26670185082973	14.0249929237004	6.75322356340993e-07	2.40618558141676e-06	5.66207886314838
P09429	HMGB1	1.26811608872325	21.7071659783017	2.26009531101468e-08	1.51267782658263e-07	9.47609615864033
P48047	ATP5PO	1.26946704561449	24.9571739100593	7.54713664418956e-09	7.10921636977362e-08	10.7972997301723
O43684	BUB3	1.28561863593826	21.072703331807	2.85211175641041e-08	1.82870694969844e-07	9.15994208169668
Q9Y4L1	HYOU1	1.29285855426535	31.1397031118523	1.31575558822232e-09	2.24488077229702e-08	12.614004904566
P22570	FDXR	1.29474018284537	14.1990373592475	6.14217765974864e-07	2.22108130539726e-06	5.71314520474172
P04843	RPN1	1.31173146078092	24.9854128123019	7.48022199104873e-09	7.10921636977362e-08	10.6852948849823
Q14204	DYNC1H1	1.32179437790457	16.9829272925344	1.53771899780008e-07	7.24246663778682e-07	7.47836489833641
Q08945	SSRP1	1.32194268116939	15.347581976525	3.3711930636149e-07	1.36820229124371e-06	6.47504240100675
P18124	RPL7	1.33365	8.62143943878493	2.60659990790476e-05	5.49402135284899e-05	1.53500686040348
P62424	RPL7A	1.33623512883292	29.0761710466557	2.26208097953554e-09	3.08208533461717e-08	12.1753051348634
P61163	ACTR1A	1.34655922444761	26.1765387675592	5.18260897787248e-09	5.27244086682227e-08	11.0998579514892
Q00325	SLC25A3	1.35062608515264	13.4923570639392	9.09034426731474e-07	3.02879156155508e-06	5.332285207727
P21333	FLNA	1.35106317997898	32.5860351439854	9.18791268803252e-10	1.89670641685791e-08	13.0111318069382
P08865	RPSA	1.35494827656312	17.5821021770915	1.17417752924969e-07	5.74293240267637e-07	7.80602920663722
O60506	SYNCRIP	1.36122270023832	25.836079209131	5.74597468989232e-09	5.62074190818954e-08	11.08629424627
P25705	ATP5F1A	1.3702497542709	20.6514931578091	3.34107208935479e-08	2.10680826791546e-07	9.01179495280809
Q14697	GANAB	1.38542607446662	32.0594766408508	1.04517964271503e-09	1.99368016847892e-08	12.8878032702784
Q9UJZ1	STOML2	1.39759691144967	12.7116176839743	1.43398040988924e-06	4.42902634252194e-06	4.8443229923334
Q9Y6C9	MTCH2	1.40163518225906	13.0360918404084	1.18289864977622e-06	3.79223390663553e-06	5.02259342487214
P50454	SERPINH1	1.41208572432725	22.4035611228932	1.76388669969987e-08	1.31945642340294e-07	9.91211116128887
P62910	RPL32	1.41606774053627	15.2486500217929	3.54399268920104e-07	1.42319285361073e-06	6.48153577993771
P63173	RPL38	1.41675841402594	25.926764422959	5.58946737327082e-09	5.53865403351382e-08	11.099633746079
P21796	VDAC1	1.4216419316583	15.911220076747	2.55012677420011e-07	1.11824524638775e-06	6.7862529385925
P61978	HNRNPK	1.42824025813012	31.8546213867797	1.09954439217726e-09	2.04622529568597e-08	12.9073338763405
O75494	SRSF10	1.42891660026968	13.9781213573267	6.9292284656629e-07	2.43208979978816e-06	5.61885383321621
Q9Y490	TLN1	1.42974784646784	32.800620129877	8.72291423173443e-10	1.89670641685791e-08	13.1171657408256
O75531	BANF1	1.44191793333282	11.6592217550121	2.76540923307178e-06	7.70075636800646e-06	4.07931733863517
P61353	RPL27	1.44651688184663	11.6163133787393	2.84365132303264e-06	7.86125347635473e-06	4.06000487299971
Q9Y383	LUC7L2	1.45334047335326	40.4501047927205	1.65732823494929e-10	6.32924210476793e-09	14.9315699635261
P68104	EEF1A1	1.47596348804709	15.8460236805754	2.6325366768702e-07	1.12063065633343e-06	6.79538770385538
P13639	EEF2	1.47731888234225	28.3780000579047	2.74072655026701e-09	3.50666419208071e-08	11.8627468386286
Q9Y4I1	MYO5A	1.4795825475089	14.4745551407077	5.29750796232213e-07	2.000989393689e-06	5.90356225034409
P51659	HSD17B4	1.48490203978285	37.2980013325022	3.15314406383679e-10	9.78686671720052e-09	14.311989085146
Q7Z406	MYH14	1.48505706252692	3.7940738441906	0.00532316029191438	0.00717592102955949	-4.257199775728
P48735	IDH2	1.48960121514301	23.2124073182436	1.33487495663402e-08	1.05962340233e-07	10.1667135810689
P06576	ATP5F1B	1.49190808486317	16.9168616290096	1.58501532664421e-07	7.4194275719603e-07	7.28235341967057
P18621	RPL17	1.49461457215923	36.8395787125577	3.47780133994936e-10	1.01606564877279e-08	14.2270801436568
P62701	RPS4X	1.49580311869064	32.7366968208984	8.85860601568223e-10	1.89670641685791e-08	13.0118173549822
P14625	HSP90B1	1.49825479695578	39.3142513413123	2.07729915538386e-10	7.22457634344877e-09	14.7528113991117
P04406	GAPDH	1.50302924088112	26.5369201118187	4.65295160875864e-09	4.86329051709978e-08	11.1959959976402
P53396	ACLY	1.5085029952383	29.9310136760417	1.79922191619423e-09	2.7456126441124e-08	12.3306381395087
P23396	RPS3	1.5159323516348	22.0020232993277	2.03301724709415e-08	1.41178816557999e-07	9.56077858108767
Q8TED1	GPX8	1.51688811703299	23.2229729419954	1.33010808263238e-08	1.05962340233e-07	10.1026936571911
Q13243	SRSF5	1.53321412754732	18.7150228187261	7.21616823224844e-08	3.96110529583134e-07	8.21672635509006
P04844	RPN2	1.54114365480891	44.9068538839602	7.23179642865036e-11	3.94132905361445e-09	15.729558509536
O43670	ZNF207	1.54990857653796	18.6586826839016	7.38800859905435e-08	4.02646468648462e-07	8.218189568296
P61247	RPS3A	1.5608131044669	30.5746945995756	1.52071547055416e-09	2.41730396673505e-08	12.5225429750948
Q01081	U2AF1	1.57032010003282	21.2112116505398	2.70931530860425e-08	1.76684408586756e-07	9.25251201956267
P62140	PPP1CB	1.59165173739562	17.852056214563	1.04278714534008e-07	5.16653631100311e-07	7.76232120891035
Q15365	PCBP1	1.59793979434511	18.2210815478375	8.89070839714555e-08	4.61470102518507e-07	8.11354717762825
P62269	RPS18	1.61519780611363	12.9780154217821	1.22396388688403e-06	3.87503919374488e-06	4.97996659186754
P40227	CCT6A	1.62417330831328	12.1241866953632	2.05578612148042e-06	6.0621535455491e-06	4.51817927719259
Q5TEC6	H3-7	1.62964917586513	15.849292864801	2.62833389540568e-07	1.12063065633343e-06	6.76435864786863
P62847	RPS24	1.63081565913872	36.0288668997184	4.14831891370391e-10	1.05505577705203e-08	14.0899914343163
O00571	DDX3X	1.6376328475968	33.8028714324547	6.87395158013214e-10	1.58934092595176e-08	13.2567895496467
O75477	ERLIN1	1.64716307802578	14.138957012029	6.34581478624434e-07	2.28389466127568e-06	5.75115154272265
P62750	RPL23A	1.66499272180832	40.4448364072794	1.65904118080418e-10	6.32924210476793e-09	14.8777510044457
Q02809	PLOD1	1.66609298150542	31.080022795993	1.33586626707019e-09	2.24488077229702e-08	12.544021814054
Q03135	CAV1	1.67041435527956	13.2425774500777	1.04891442311545e-06	3.42017822579952e-06	5.1472924842882
Q99623	PHB2	1.68236060272046	41.6460383969755	1.31533847565274e-10	5.8076638618433e-09	15.2070292117517
Q9Y277	VDAC3	1.69786888024641	24.8467681623848	7.81528892237786e-09	7.27203103387111e-08	10.6325315773735
Q13501	SQSTM1	1.7061842519388	30.0641142553704	1.73722544617784e-09	2.70510819476263e-08	12.3325136491751
P53621	COPA	1.70732747123443	15.9941034610512	2.44950843822175e-07	1.08033233431398e-06	6.78814181185807
Q13247	SRSF6	1.71379409899216	36.5255065572206	3.72192417848495e-10	1.01606564877279e-08	13.9910940865311
P62888	RPL30	1.71410741637372	21.891976822922	2.114625495251e-08	1.45356689448334e-07	9.56873886037169
P05388	RPLP0	1.7184397148632	20.2897664626971	3.83699491491373e-08	2.38018465047087e-07	9.00853553723914
P60842	EIF4A1	1.75161924998375	17.1787921691504	1.40655380177128e-07	6.79240854906004e-07	7.45336915361969
Q13595	TRA2A	1.7558996894021	35.8229218837662	4.3410420303906e-10	1.06845647393162e-08	13.8722447576719
Q9NZI8	IGF2BP1	1.75920814595671	20.0924937838388	4.14198201260241e-08	2.50820021874257e-07	8.76864140598047
P63261	ACTG1	1.77381747864689	10.6085853262549	5.63150480128796e-06	1.39056251242159e-05	3.27805478585
P63167	DYNLL1	1.77791741151129	14.334924196025	5.70807360821372e-07	2.11420396265392e-06	5.83250781323014
P15153	RAC2	1.78684067693809	11.7078345081951	2.679662193581e-06	7.56173785218164e-06	4.08314510949106
P06899	H2BC11	1.85491585989636	29.5147826908659	2.00974537615609e-09	2.87774109404671e-08	12.1482184775389
Q7L014	DDX46	1.86254074542465	32.4672039179822	9.45737185930932e-10	1.89670641685791e-08	12.9671617535003
O95573	ACSL3	1.8698278147877	19.0246088772797	6.34842746894255e-08	3.56165452853174e-07	8.28436669212387
P13667	PDIA4	1.99205472668137	27.1901917711397	3.84081897035035e-09	4.30962481526076e-08	11.4063084462484
P45880	VDAC2	2.03857057219638	39.3004222573168	2.08310196010318e-10	7.22457634344877e-09	14.6984139367131
P35268	RPL22	2.04064273132173	31.0288048856949	1.35340125197461e-09	2.24488077229702e-08	12.6329345278891
P56134	ATP5MF	2.08037811185172	26.9000950159624	4.17995698884803e-09	4.42959330901535e-08	11.3152414685469
P50281	MMP14	2.09424166534999	25.7891534187401	5.82889076307177e-09	5.629675509144e-08	10.9598896670697
P29279	CCN2	2.09688748778456	29.3933621164413	2.07627758888787e-09	2.88036327331172e-08	12.1524077194467
P35580	MYH10	2.09950666666667	55.7300801693027	1.301363081578e-11	1.98588006248803e-09	17.5368936644952
Q00610	CLTC	2.10831770166147	22.2730954396683	1.84667187412813e-08	1.35481792303823e-07	9.77334636701332
P68371	TUBB4B	2.13481055753431	19.2846060233358	5.70960925239263e-08	3.32552050349281e-07	8.48847559866365
Q9BUF5	TUBB6	2.14721829752778	28.4335480246304	2.69873479727807e-09	3.50666419208071e-08	11.9402503509307
Q9H223	EHD4	2.15767170237243	29.4651063749924	2.03667128543279e-09	2.87774109404671e-08	12.1845197930486
P51148	RAB5C	2.20079189061557	27.0005939172702	4.05879689334504e-09	4.40231674604283e-08	11.4247770254534
O75390	CS	2.23058383605145	44.9919316950723	7.12396002127744e-11	3.94132905361445e-09	15.8127803860879
Q16181	SEPTIN7	2.23733462758353	56.6166226602453	1.14795059666087e-11	1.98588006248803e-09	17.7273641258547
P26368	U2AF2	2.28950219890627	24.4500770673492	8.8710288985004e-09	8.0578512494712e-08	10.4800832119054
Q71U36	TUBA1A	2.29114534296238	23.9725140783045	1.03607138985378e-08	9.19212174951672e-08	10.4148832843663
P00387	CYB5R3	2.32987393542689	16.6656907148493	1.78033755346643e-07	8.18311779093303e-07	7.09897695606922
Q07955	SRSF1	2.36231590774168	51.9606149998102	2.27027680808766e-11	2.47460172081555e-09	17.0501423291974
P07996	THBS1	2.36242116189772	23.8517290111895	1.07807266389414e-08	9.34738002899121e-08	10.2279334193473
P23284	PPIB	2.44792488340561	53.1189048855614	1.90548880985968e-11	2.42314660320489e-09	17.1755853476733
Q16629	SRSF7	2.45709120463866	19.4315856305553	5.38061465486376e-08	3.18248758268298e-07	8.53289603631835
Q9NVA2	SEPTIN11	2.46705886185297	37.9922955342728	2.72433153692619e-10	9.0376737507595e-09	14.3418272935514
P07437	TUBB	2.48030171983277	22.7827045532603	1.54603024095669e-08	1.19153643823228e-07	9.92850270009493
P62314	SNRPD1	2.48594349630032	14.8074478010823	4.44578438397048e-07	1.74852241493272e-06	6.2673194607065
P07203	GPX1	2.48928490477328	27.4883841199427	3.52410631625e-09	4.11479754983721e-08	11.5003572983833
Q9NZN4	EHD2	2.51122004376454	46.4821464433226	5.50021907444632e-11	3.53271271672311e-09	16.0792233511417
P46781	RPS9	2.57638029703192	22.2381582227808	1.86957578119773e-08	1.35855840100368e-07	9.6703011208936
Q01130	SRSF2	2.77140332643351	14.5940639262088	4.97229178130174e-07	1.90646162268001e-06	6.05220667763801
P04350	TUBB4A	2.78454378989354	18.3442424514808	8.43567799849133e-08	4.43891193989578e-07	8.10793595497981
P21980	TGM2	2.8230828438501	31.2144493051753	1.2910467094301e-09	2.24488077229702e-08	12.5892128568372
P78371	CCT2	2.84721842523224	32.3697328495674	9.68504002136886e-10	1.89670641685791e-08	12.9326464213641
P19338	NCL	2.8841199269066	48.7269501374503	3.78210416635187e-11	3.22704765727116e-09	16.4948240963542
P08134	RHOC	2.89173147470436	48.6875516185096	3.80647823269206e-11	3.22704765727116e-09	16.4605502243259
P21964	COMT	2.91304093780088	29.6086930334579	1.95992994859815e-09	2.87774109404671e-08	12.1556454115719
P07355	ANXA2	3.21138598338506	81.2244763161561	6.50647601214562e-13	2.48222059863355e-10	20.3741831799146
P68366	TUBA4A	3.40711787727879	47.1245285725477	4.93233645929211e-11	3.53271271672311e-09	16.2244493240476
P26038	MSN	3.45662362216259	74.3497732316232	1.3149894192435e-12	3.34445642294262e-10	19.8531853756936
P35579	MYH9	3.50570818982758	41.4324802031554	1.37009108143092e-10	5.8076638618433e-09	15.1043320572499
Q9BQE3	TUBA1C	4.24451532873476	42.4476943262357	1.13069318428779e-10	5.39199312257238e-09	15.3253405340745
P08238	HSP90AB1	4.27024465966159	109.548499715605	6.0158313265017e-14	4.5900793021208e-11	22.4645240666079
P41223	BUD31	-1.00257899490888	-10.9351591666975	4.48545289256229e-06	1.15232341987375e-05	3.50705164453279
O75475	PSIP1	-1.02404333333334	-12.7220061009057	1.42507143414474e-06	4.4200386351725e-06	4.77387244787208
Q9BR76	CORO1B	-1.03821170525617	-22.8428726823036	1.5143196776064e-08	1.17900603470784e-07	9.98554183395424
Q8IWS0	PHF6	-1.0584205998649	-11.5682206519405	2.93430508243072e-06	8.05350639530447e-06	4.0127371206751
Q9H9Y2	RPF1	-1.07190347688646	-17.0885414849608	1.46536408266308e-07	6.94455152218592e-07	7.46828511139294
P13598	ICAM2	-1.07998106015297	-8.60422903010964	2.6447402672124e-05	5.5590546112481e-05	1.6652369566099
Q9UKM9	RALY	-1.1245252195553	-14.572314347406	5.02977300465272e-07	1.90931184206469e-06	5.94936026040624
Q9UQ35	SRRM2	-1.12759	-11.8475410395886	2.44934902343465e-06	6.97333322716656e-06	4.16955950271162
Q86SE5	RALYL	-1.14412714858873	-13.102735794645	1.13766574116187e-06	3.6781311885869e-06	5.09919864967045
Q5JTH9	RRP12	-1.14622378075939	-23.2108575776433	1.33557576369051e-08	1.05962340233e-07	10.0799214798966
P18887	XRCC1	-1.14863788163732	-9.02952347551346	1.85981753867355e-05	4.07770339657448e-05	1.92904331513076
Q12888	TP53BP1	-1.15108279461168	-22.1345559890573	1.93939354200639e-08	1.38295072201016e-07	9.61035092934718
Q09028	RBBP4	-1.17375548817239	-15.3100030232264	3.43569207907653e-07	1.38700161710867e-06	6.41900769033576
Q9Y3B9	RRP15	-1.18180687651727	-10.1762707044448	7.6850014686278e-06	1.84973379197571e-05	2.94456072795247
Q14684	RRP1B	-1.19497333333333	-42.8071772597256	1.05751175939761e-10	5.37920981613586e-09	15.2973254891729
Q7Z3K3	POGZ	-1.19622125308743	-32.3655995811862	9.69482965366427e-10	1.89670641685791e-08	12.9549358136785
Q7Z7K6	CENPV	-1.20096584525566	-28.5342505553859	2.62443975092031e-09	3.50666419208071e-08	11.8420223763439
Q7RTV0	PHF5A	-1.20430691685231	-15.8484751905674	2.62938437052142e-07	1.12063065633343e-06	6.76430827469215
O95758	PTBP3	-1.20484304207108	-11.7101817522612	2.6755978846909e-06	7.56173785218164e-06	4.13477207446979
P52272	HNRNPM	-1.22620043530272	-13.356186489183	9.82504305812438e-07	3.24524149495623e-06	5.30468118398602
Q9H444	CHMP4B	-1.28085594186096	-23.1855110345811	1.34709659273932e-08	1.05962340233e-07	10.0748358883923
Q9Y3B4	SF3B6	-1.30146666666667	-7.53641536353887	6.84674684903063e-05	0.000126797763247825	0.462755359759354
P49790	NUP153	-1.31867467896332	-14.234277939017	6.02614723333741e-07	2.19997623877342e-06	5.74029268534037
P07910	HNRNPC	-1.34223838781449	-13.9329988719673	7.10353667694221e-07	2.46798535272496e-06	5.68628342270956
P57740	NUP107	-1.36293741178322	-13.0286660266324	1.18806228796391e-06	3.7928515720354e-06	5.15329056155118
Q53GS9	USP39	-1.36727913753938	-24.1222398085069	9.86537291015036e-09	8.85562297699379e-08	10.5112679040413
Q9NV06	DCAF13	-1.37485138960829	-30.6840341388616	1.47840053529995e-09	2.40004172007204e-08	12.6376570224505
Q12906	ILF3	-1.3868685614356	-31.3180949669645	1.257643383477e-09	2.24488077229702e-08	12.7842711717741
Q07666	KHDRBS1	-1.41011122516211	-13.1733746905898	1.09182521545661e-06	3.54494740167403e-06	5.10445750572544
Q09666	AHNAK	-1.42214333333333	-23.7217886271646	1.12540791147997e-08	9.64815996021592e-08	10.1689191087002
Q14151	SAFB2	-1.44500431244692	-37.2188083205581	3.20670600170397e-10	9.78686671720052e-09	14.2720555512544
Q15424	SAFB	-1.45469333977364	-29.5607248372136	1.98519934184399e-09	2.87774109404671e-08	12.1339024623616
Q9NY15	STAB1	-1.46701629925421	-12.0385840933652	2.16944004289875e-06	6.34065720462926e-06	4.35847455358994
Q9H583	HEATR1	-1.59404415321665	-7.228474819712	9.18759616215635e-05	0.00016494437345236	0.169809996405625
Q9NR12	PDLIM7	-1.63151878584147	-46.4230696505272	5.55603572748065e-11	3.53271271672311e-09	16.0459423373463
Q9NPA8	ENY2	-1.73333936581914	-18.0054491120695	9.75532510624862e-08	4.92934639474682e-07	8.03269981761193
P62857	RPS28	-1.74942880016814	-20.3583387599776	3.73695578216956e-08	2.33712890311096e-07	8.85507186852428
Q99879	H2BC14	-1.77540239972178	-27.0597985940627	3.98927129593706e-09	4.40231674604283e-08	11.4816705596686
P08727	KRT19	-1.77923162758005	-36.5171457259365	3.72868127990014e-10	1.01606564877279e-08	13.9687046693503
P62310	LSM3	-1.81184464548591	-27.9231121881943	3.11363579740835e-09	3.89459690725012e-08	11.7836516128989
Q03701	CEBPZ	-1.83454666666666	-23.3338599722515	1.28121680262053e-08	1.05347279738578e-07	10.0249436150146
Q99877	H2BC15	-1.88976852774138	-12.2990429382948	1.84375755321278e-06	5.49526176992715e-06	4.50276300321934
Q9Y580	RBM7	-1.97011107765412	-16.8428899428181	1.63991941853156e-07	7.58338494751259e-07	7.21951684475998
P83111	LACTB	-1.99385500514593	-22.0655092966034	1.98755036228768e-08	1.40416752446805e-07	9.64335328817451
Q5QNW6	H2BC18	-2.3850675407293	-5.09484802313745	0.000948269384457262	0.00139408389275702	-2.4128873639391

## Sheet: CPP-S vs PVS
Protein	Gene	logFC	t	P.Value	adj.P.Val	B
P08238	HSP90AB1	4.10707503526397	105.443365357897	8.15345364106236e-14	6.22108512813058e-11	22.1820308332212
Q9BQE3	TUBA1C	3.7424490364768	38.0065494072967	2.71624349563218e-10	7.97112995064365e-09	14.3929486024495
Q01130	SRSF2	3.60332665976684	18.9749283758432	6.47942015873976e-08	3.66207228230996e-07	8.34624693200396
P26038	MSN	3.35543504850742	76.1026006752276	1.09247846361607e-12	2.33852627660023e-10	20.0397064888616
P19338	NCL	3.12163255003776	58.324664036539	9.06405966453052e-12	6.91587752403679e-10	17.9542418705267
P68366	TUBA4A	3.06849532055696	44.6265603052078	7.60027668606704e-11	3.8660074076461e-09	15.7595317988034
Q07955	SRSF1	2.99064337978801	76.1945424326838	1.08203449691324e-12	2.33852627660023e-10	19.9849784362613
Q16629	SRSF7	2.96995041891411	24.7494963723981	8.0604396783189e-09	8.42481571857168e-08	10.6161113031407
P78371	CCT2	2.81122604487788	31.8812288768357	1.09230670473474e-09	2.08357503928151e-08	12.8236042436055
P07355	ANXA2	2.66151996292939	75.0078178704402	1.22596397200536e-12	2.33852627660023e-10	19.8824381167294
Q9NVA2	SEPTIN11	2.64373159692586	42.0883466225763	1.20959075297281e-10	4.61458872259128e-09	15.2138663893684
P23284	PPIB	2.45144418694719	53.3991821128144	1.82745547666801e-11	1.26758957154336e-09	17.2277064517968
Q16181	SEPTIN7	2.40211336185071	67.4160212599584	2.86490674232858e-12	4.37184768879341e-10	19.1225536970397
P05388	RPLP0	2.35343333333334	29.6927804685743	1.91650105304218e-09	3.4816435796933e-08	12.2772280392535
P04350	TUBB4A	2.3461204565602	15.4559618102342	3.19265439935307e-07	1.39199731811794e-06	6.65320446209659
Q13501	SQSTM1	2.34428043969238	42.1684412536684	1.19148283535905e-10	4.61458872259128e-09	15.2462266733768
Q13247	SRSF6	2.33374820436054	50.4789890246345	2.85682648418865e-11	1.81646550619662e-09	16.7508349485715
P06899	H2BC11	2.30886368206483	36.9122972139413	3.42388026836471e-10	9.00834705090439e-09	14.0986099377269
Q13595	TRA2A	2.30043968940211	46.9323343407094	5.09500961598976e-11	2.99037872076937e-09	16.1778803080431
P62314	SNRPD1	2.29830093939762	14.4947009426684	5.24105262241715e-07	2.05072982097656e-06	6.05584690280169
Q7L014	DDX46	2.21031407875797	38.5294754458971	2.43739183395598e-10	7.7488748721184e-09	14.462846221877
Q71U36	TUBA1A	2.20299580769606	25.5130984772158	6.3447679018941e-09	7.22545956588835e-08	10.8935785357625
P08134	RHOC	2.19419713546796	38.1390566469978	2.64233431035883e-10	7.97112995064365e-09	14.3866855454778
P26368	U2AF2	2.16684219890626	23.140165046075	1.36798756030714e-08	1.22797001001688e-07	10.0238137726723
O00622	CCN1	2.14683071947877	37.2587410494087	3.17957078273641e-10	8.66433038295672e-09	14.2026085435666
P21980	TGM2	2.14437999999999	24.4637322903711	8.83212682991563e-09	8.98521702830083e-08	10.4617357042365
P07996	THBS1	2.11507116189772	21.3544075064251	2.57007320456639e-08	1.92251554420015e-07	9.28736141213003
P07437	TUBB	2.07565393089995	19.9043337020257	4.45846576658334e-08	2.72144750392247e-07	8.7393397197372
Q9Y383	LUC7L2	2.07488669433278	59.0501923559137	8.21567640235247e-12	6.91587752403679e-10	18.0669847615073
P35579	MYH9	2.05510804467895	24.9963445661633	7.4544974691084e-09	7.89969662351349e-08	10.7441408797867
P50281	MMP14	2.04312166534999	25.1596455904037	7.08181993719806e-09	7.71918373154589e-08	10.7677377424569
P68371	TUBB4B	2.03224051151608	19.7385018152228	4.76004136468816e-08	2.85977288287958e-07	8.64940725916085
P63167	DYNLL1	2.00065407817796	16.1307968342416	2.29314840046366e-07	1.06364975587142e-06	6.87524928132862
Q13243	SRSF5	1.99644412754732	24.3693928539062	9.10485728415867e-09	9.14079751028035e-08	10.535556871632
P63244	RACK1	1.99085835344207	63.457613909833	4.63546176925509e-12	5.22866514175219e-10	18.6222555945241
O43684	BUB3	1.98216333333333	33.3772790241424	7.5991033437295e-10	1.65660452893303e-08	13.1678888730696
P63261	ACTG1	1.92537081198022	11.5149730958531	3.03846734201867e-06	9.02081938505932e-06	3.9922630653451
P07203	GPX1	1.91103157143994	21.1029158616391	2.82025694991023e-08	2.01108042316028e-07	9.22025862905519
P13639	EEF2	1.90645196099754	37.2882446811835	3.15968827326596e-10	8.66433038295672e-09	14.2225551495741
O43670	ZNF207	1.87667857653796	22.5925261588746	1.65127408281137e-08	1.43172968771031e-07	9.9034771417735
Q9UDY2	TJP2	1.87476469977499	63.1849248495582	4.79694049702035e-12	5.22866514175219e-10	18.6045860972762
P68104	EEF1A1	1.8711010028777	20.7767476777785	3.18647323712553e-08	2.21021078473687e-07	9.13712688370627
P14618	PKM	1.87102968542478	61.3723066976178	6.04606458023542e-12	5.76643409339954e-10	18.3657477976089
P04406	GAPDH	1.86701590754779	32.9633320753266	8.38794604651894e-10	1.72973049553891e-08	13.1025019439986
P46781	RPS9	1.85179477987653	15.9681128243545	2.48057282792282e-07	1.14016690825609e-06	6.82014999461243
P62140	PPP1CB	1.83501158623053	20.1007087807804	4.12875096165829e-08	2.60350163945891e-07	8.83910721774509
P29279	CCN2	1.80825249333698	25.530301157221	6.31116132062429e-09	7.22545956588835e-08	10.9456698304474
Q08945	SSRP1	1.79154320405861	21.5510923288419	2.39173884774012e-08	1.90093410502678e-07	9.41139552746175
Q9BUF5	TUBB6	1.78966624265974	24.5536120273263	8.58080441029003e-09	8.84750508790715e-08	10.6643008235735
P35268	RPL22	1.77894273132171	27.0495496667633	4.00121044216067e-09	5.2636613230493e-08	11.4657182134075
P62888	RPL30	1.70901152420629	21.4226582680144	2.50655030186062e-08	1.92251554420015e-07	9.42060473343599
P13667	PDIA4	1.70207139334804	23.2321165545502	1.32599821352182e-08	1.20450120668852e-07	10.0586428586526
P40227	CCT6A	1.69837706394938	12.9450370253668	1.24799208002663e-06	4.40841646787186e-06	5.08035585167408
P56134	ATP5MF	1.67179144518505	21.6169111115683	2.33519972266671e-08	1.87553409304705e-07	9.43339945862298
Q02809	PLOD1	1.64448631483875	30.6769626426883	1.48109682918647e-09	2.75628507480311e-08	12.4522998356363
Q99623	PHB2	1.6418879953954	40.6558668237565	1.59195843214321e-10	5.52120128966031e-09	15.0176486105435
P09429	HMGB1	1.63543123776443	29.2272288740672	2.17135983515688e-09	3.69504308763582e-08	12.0525401897146
O75390	CS	1.63406432575783	34.3386107629509	6.06934103117229e-10	1.44715850212014e-08	13.5010436590668
P14625	HSP90B1	1.62290479695578	42.5850711242033	1.10207437688700e-10	4.61458872259128e-09	15.4302017139531
P06576	ATP5F1B	1.61365475152983	18.2973565366312	8.60574686508591e-08	4.65686869365996e-07	7.98773417747597
P62847	RPS24	1.57641079838347	41.4500792132527	1.36548334629687e-10	4.96125615821197e-09	15.1970839897558
O75494	SRSF10	1.55589993360302	15.2203131293001	3.59530180041524e-07	1.51016981894159e-06	6.37648415502897
P08865	RPSA	1.5544333195348	20.7014924153741	3.27837045528773e-08	2.21021078473687e-07	9.22017755792352
Q9NV31	IMP3	1.53378340237859	12.65191671452	1.48640445369277e-06	5.06306517039099e-06	4.82500675297007
P05783	KRT18	1.53187512681355	28.4180238037062	2.71039710999263e-09	4.13606598984875e-08	11.8380321428384
Q01081	U2AF1	1.53116343336616	20.6823001603418	3.30228085792926e-08	2.21021078473687e-07	9.05704548330772
P23396	RPS3	1.52765901830147	22.1722224463709	1.91367656732589e-08	1.60454419875786e-07	9.65208968006531
Q9P258	RCC2	1.52732134543621	16.8452867407265	1.6381073271135e-07	8.16912346789282e-07	7.22866419816012
P02545	LMNA	1.49303680082241	24.1397304805488	9.80926515022585e-09	9.59547347387478e-08	10.3513330448763
P46783	RPS10	1.4899910934113	18.1584202800849	9.13274955067951e-08	4.87292860641152e-07	8.01355724742103
P11142	HSPA8	1.48680013510396	35.5576829432263	4.60425995888896e-10	1.17101678287743e-08	13.8945982983152
Q9H223	EHD4	1.48496297117644	21.4051424690398	2.52268279493933e-08	1.92251554420015e-07	9.38496092486763
Q9NZN4	EHD2	1.4769591618222	28.8020378227226	2.43781670799728e-09	3.875112808754e-08	11.9600119326173
O43809	NUDT21	1.46002930696579	35.3276004317722	4.84719193538972e-10	1.19303466022657e-08	13.7498939668577
P26599	PTBP1	1.45979333333334	20.6368868978543	3.35964253842375e-08	2.2290497885368e-07	8.97791459781197
O60506	SYNCRIP	1.44687490176752	28.0557178473692	2.99934478008418e-09	4.40096166770044e-08	11.8044869070125
P07237	P4HB	1.43299010439058	32.5413038109657	9.28831792877139e-10	1.86499646832962e-08	13.0716111753824
Q92499	DDX1	1.41712475802068	21.2839258503828	2.63757750309799e-08	1.9350688796767e-07	9.34659901414458
P09601	HMOX1	1.39873671164011	15.2160429307351	3.60310577718623e-07	1.51016981894159e-06	6.37914674376455
P11279	LAMP1	1.39207960962731	18.1618418151269	9.119343863623e-08	4.87292860641152e-07	7.91722955445169
P63173	RPL38	1.37502350896273	29.2138081066225	2.17925214867119e-09	3.69504308763582e-08	12.0370182518496
P84103	SRSF3	1.36704571769454	10.6108750445694	5.62240733459429e-06	1.4895474987137e-05	3.29336678702365
P25705	ATP5F1A	1.35095642093757	20.3607168667842	3.73353935117321e-08	2.38625120375036e-07	8.91289251642695
P04844	RPN2	1.34842949210218	39.5434060518271	1.98374301009781e-10	6.58085181175927e-09	14.6538347002033
P62750	RPL23A	1.34753372453241	33.4014382794685	7.55570873046446e-10	1.65660452893303e-08	13.2376273032071
P0DMV8	HSPA1A	1.3450158345099	22.7844691176988	1.54508970321746e-08	1.35506142937347e-07	9.8412106103078
P04075	ALDOA	1.31620247132421	31.9894051266316	1.06342762359245e-09	2.08050070974625e-08	12.8032062604776
P50454	SERPINH1	1.31322618906176	21.4818539667308	2.45288133805689e-08	1.90974332748715e-07	9.54538353946726
Q16531	DDB1	1.30313480875518	20.3472373649808	3.75295077916177e-08	2.38625120375036e-07	9.0168462984047
Q00610	CLTC	1.30068443842746	14.0731601353227	6.5775571992932e-07	2.50933807153036e-06	5.80621819913593
O95573	ACSL3	1.26919448145436	12.9134503230249	1.27150272466659e-06	4.47076764479542e-06	4.96876945583244
O75400	PRPF40A	1.26733666666667	5.98101624337029	0.000335915816093115	0.000582508562906924	-1.26789930187151
P62269	RPS18	1.2650844727803	10.1648762371119	7.74943556502404e-06	1.95788719738852e-05	2.94854913492098
P23528	CFL1	1.26341999999999	11.7187642174306	2.66079575958652e-06	8.12074865825805e-06	4.10351765951495
P51148	RAB5C	1.24916599142611	16.3487547735404	2.06645904321486e-07	9.85442656233086e-07	7.03436257216157
Q03135	CAV1	1.24858768861289	9.89845370845281	9.44233454641108e-06	2.34674308107872e-05	2.72354589818508
P08670	VIM	1.24516660560556	23.2319869366414	1.32605637433598e-08	1.20450120668852e-07	10.0961521417729
P30101	PDIA3	1.24342301245208	29.3270664420838	2.11364733534855e-09	3.69504308763582e-08	12.1265382452529
P53396	ACLY	1.2364958816742	28.5020782840146	2.64792243076785e-09	4.12319349933851e-08	11.8078622751203
P07737	PFN1	1.23402975261123	33.9453877128406	6.64878133952732e-10	1.53727883698768e-08	13.513220569934
P39656	DDOST	1.2184834698455	9.29396149219344	1.50457357187832e-05	3.50777081761773e-05	2.17294174097141
P51659	HSD17B4	1.18613600219149	33.0756680891275	8.16512823135795e-10	1.72973049553891e-08	13.2439767080537
Q9UJZ1	STOML2	1.18088691144966	10.740566770992	5.13296606177918e-06	1.37419407197807e-05	3.44892816429132
P20700	LMNB1	1.16416873902375	23.5642099775273	1.18597476256746e-08	1.10353505346216e-07	10.26644597549
P21964	COMT	1.15692093780088	11.7591608366432	2.59234362360101e-06	7.97563784196601e-06	4.19378946117486
P15153	RAC2	1.1561306769381	7.5752621988848	6.60179200139839e-05	0.000133611864643686	0.54396899976088
P61247	RPS3A	1.1482631044669	22.4932720250495	1.70938244995068e-08	1.46545933630603e-07	9.88388034732023
O15143	ARPC1B	1.14679040586598	25.2085387261294	6.97434735620722e-09	7.71221309099437e-08	10.8884619853359
O75083	WDR1	1.14204422910702	19.2065344947872	5.89351071308598e-08	3.38101404066511e-07	8.39804511628378
P61978	HNRNPK	1.14192705417625	28.9129051281736	2.36495852841311e-09	3.83928373867915e-08	11.9948343977705
P61163	ACTR1A	1.13459244294223	19.9538775111888	4.3725765570297e-08	2.70959815810055e-07	8.84985952610523
Q9Y4L1	HYOU1	1.1339562648355	27.8797607707541	3.1520556986962e-09	4.53777075114189e-08	11.6588393536237
P48047	ATP5PO	1.12874388349229	25.7746542590719	5.85478159722283e-09	6.97999743543909e-08	10.9753298114262
P11021	HSPA5	1.12800872105886	17.1550438374018	1.42176789972952e-07	7.1841649502889e-07	7.44290786047624
P49368	CCT3	1.12360722918606	28.1745421068873	2.90092709839066e-09	4.34001446288641e-08	11.7716098701043
P55072	VCP	1.11452118014316	21.1782693855805	2.74253476207562e-08	1.99290859377495e-07	9.34512196674621
P21333	FLNA	1.10771521055414	25.0350448691706	7.36422416376457e-09	7.89969662351349e-08	10.7983015934216
Q14697	GANAB	1.10076960275986	27.329928533024	3.68858423352106e-09	5.00693399109725e-08	11.4676849026987
P00387	CYB5R3	1.09960393542688	7.86551530449985	5.05147422875253e-05	0.00010530805564312	0.83103649462519
Q9Y490	TLN1	1.09099317484584	26.7418001048751	4.37913165647368e-09	5.56879575648236e-08	11.3179563268466
P61981	YWHAG	1.08701834585721	19.759788235257	4.72007784701403e-08	2.85826936291405e-07	8.60121837519385
P27348	YWHAQ	1.08319821044936	15.7408162060263	2.77189999189426e-07	1.26644293042833e-06	6.67314675593003
Q13185	CBX3	1.08127574660201	11.8558393624436	2.43638264798109e-06	7.58759167514112e-06	4.24475291251061
P62191	PSMC1	1.06550976614696	12.7313672663929	1.41709649184013e-06	4.8704712760091e-06	4.8063339498955
P60842	EIF4A1	1.06326333333333	11.548826028809	2.97177484418027e-06	8.89201649454725e-06	3.98023675395833
O15144	ARPC2	1.05536091413547	8.69639454366946	2.44748354173211e-05	5.42857541378372e-05	1.69134054725804
Q15365	PCBP1	1.0536375037425	12.5273536513569	1.60284134196589e-06	5.34047137082958e-06	4.88496030801347
P62910	RPL32	1.05165698337739	11.6472075814966	2.78707110579666e-06	8.43863195921765e-06	4.1827900541422
P06733	ENO1	1.0496600000003	27.2816172289368	3.74043561589179e-09	5.00693399109725e-08	11.6544458165557
O43707	ACTN4	1.04801218580826	16.1244457804118	2.30016002252666e-07	1.06364975587142e-06	6.87962947206708
O75643	SNRNP200	1.04533816638577	13.3229146564409	1.00145222972957e-06	3.63860976801742e-06	5.29090479318964
P62136	PPP1CA	1.04301810028571	18.6847621518061	7.30790010236245e-08	4.04052737543663e-07	8.17773001414843
Q13427	PPIG	1.03745959904847	29.1276833669878	2.23067367691294e-09	3.70000872931429e-08	12.2053132312921
P62244	RPS15A	1.03428536117518	9.58422916451454	1.19919761621828e-05	2.87732006658663e-05	2.49521850099229
P21796	VDAC1	1.02713859832497	11.4958822776184	3.07681497024813e-06	9.09926287712915e-06	4.03604993070728
P04843	RPN1	1.02169812744759	19.4609569466576	5.31745488256514e-08	3.12093698107477e-07	8.53343963595732
P26641	EEF1G	1.02059951990452	15.3118280259676	3.43252792659587e-07	1.4796716429337e-06	6.43169291737789
P51114	FXR1	1.0203469147744	15.6477166013258	2.90215510286409e-07	1.30255549616783e-06	6.57554007349727
Q9Y277	VDAC3	1.01672888024641	14.8789032329854	4.28368597219118e-07	1.72933989247718e-06	6.20549200140554
Q9NZI8	IGF2BP1	1.01392481262337	11.5803681569675	2.91110586287956e-06	8.74477863534294e-06	4.05459635049284
P27797	CALR	1.01388208770909	15.6009305361345	2.97019570855264e-07	1.32529785124308e-06	6.55463540017782
P35580	MYH10	1.01115212053848	25.6074298325136	6.16292480697958e-09	7.22545956588835e-08	10.9009045090126
Q9Y2X3	NOP58	1.00912854945151	22.2393398744584	1.86879592580046e-08	1.58432365709528e-07	9.764604651115
P55735	SEC13	1.0040953965452	9.25213150718164	1.55534469014086e-05	3.60707598351816e-05	2.13600677263936
Q5QNW6	H2BC18	-3.38953666666666	-7.3886140695834	7.87537012219313e-05	0.000158129142190352	0.33439539146789
Q99877	H2BC15	-3.13136666666667	-20.725461781004	3.24878124789395e-08	2.21021078473687e-07	9.01523830702189
P68431	H3C1	-2.35530576410802	-43.3948459411188	9.49067831236528e-11	4.25963973666748e-09	15.5897695391264
Q99879	H2BC14	-2.33906666666666	-43.4125708433489	9.45997222580815e-11	4.25963973666748e-09	15.4350791811677
P83111	LACTB	-2.22502342502975	-25.2565743115323	6.87054208707887e-09	7.70915237123702e-08	10.8203034044975
P16401	H1-5	-2.06187000000001	-14.6895631520404	4.7284681812111e-07	1.87907355326254e-06	6.03097982211093
Q03701	CEBPZ	-1.85906	-23.6456485453339	1.15422772714455e-08	1.08725401952012e-07	10.1649274843395
Q9H583	HEATR1	-1.84774081988332	-8.37890717326026	3.20590945879099e-05	6.94917305982251e-05	1.36445890386173
P16403	H1-2	-1.77077421569932	-18.8500467474196	6.82231095648601e-08	3.82751710279326e-07	8.22734514963625
Q96ME7	ZNF512	-1.73273259129083	-18.5191083410397	7.83386173433015e-08	4.30017014625461e-07	8.18036804658332
Q9H9Y2	RPF1	-1.59941395014179	-27.2863337836872	3.73533751815589e-09	5.00693399109725e-08	11.4974799668788
P57740	NUP107	-1.5730823527788	-15.4593758254682	3.18720528981576e-07	1.39199731811794e-06	6.61815940635657
Q5SSJ5	HP1BP3	-1.55048666666666	-9.2054826217645	1.61423070077038e-05	3.72102122262175e-05	2.09465227897392
Q9BTX1	NDC1	-1.49725981309434	-10.9188263363797	4.53613473668978e-06	1.24498949787565e-05	3.50865180504705
Q9Y3Y2	CHTOP	-1.49483666666667	-8.82627328727119	2.19675232070515e-05	4.91531384368924e-05	1.75188284863734
P52926	HMGA2	-1.47667775080965	-20.9898771533949	2.94153327777815e-08	2.0590732944447e-07	9.17861064692681
Q9Y2R4	DDX52	-1.46757666666666	-16.5839233142739	1.84964455405425e-07	8.98903690919358e-07	7.07791499441068
P49790	NUP153	-1.40281	-15.2352018865778	3.56823986525188e-07	1.51016981894159e-06	6.34505891679354
P13598	ICAM2	-1.40146424603313	-10.9223468878824	4.52515633275734e-06	1.24498949787565e-05	3.67725702692243
Q12873	CHD3	-1.31343854459586	-13.465805064013	9.22863112789514e-07	3.3691127036287e-06	5.3028150038216
P62310	LSM3	-1.31301901101183	-20.9939986628103	2.9370098265148e-08	2.0590732944447e-07	9.30462088971937
Q14684	RRP1B	-1.30986214986079	-46.4261033331823	5.55315398399785e-11	3.02646892127883e-09	16.013910656176
Q5JTH9	RRP12	-1.30901711409272	-26.5073978676088	4.69397206870843e-09	5.77661401358795e-08	11.2579724044863
P62861	FAU	-1.27900374818581	-12.8883712171177	1.29052321796423e-06	4.51683126287482e-06	4.93866337938664
Q8TDD1	DDX54	-1.27595	-12.0162473969998	2.20024181987676e-06	6.88026437936872e-06	4.31551400326024
P18077	RPL35A	-1.27151352252034	-17.7674965523198	1.08207846172198e-07	5.65497168694431e-07	7.84922507052086
Q9NRG9	AAAS	-1.2583506542763	-8.91416668831978	2.04334516314758e-05	4.62248878492732e-05	1.88371565068825
Q5U651	RASIP1	-1.25234941360085	-12.3726502863408	1.76191925912235e-06	5.7945879082343e-06	4.60642004976077
P07305	H1-0	-1.24517333333334	-6.62418884521609	0.000168393542105474	0.000318819535053292	-0.506441639826196
Q14980	NUMA1	-1.22914333333334	-12.0852888942906	2.10658267202813e-06	6.66938829359943e-06	4.36403878224028
Q86SE5	RALYL	-1.22796048192206	-14.0628091735574	6.61487079514458e-07	2.51101811775886e-06	5.72977543952051
Q6ZMZ3	SYNE3	-1.20466962611159	-10.5992799137315	5.66864657217831e-06	1.49660115383116e-05	3.33056313034397
Q9NY15	STAB1	-1.19879749276389	-10.3060850405559	6.99166831086532e-06	1.79014863127189e-05	3.03488494717456
O60814	H2BC12	-1.19682539394418	-14.6647657279245	4.79046494229423e-07	1.89384702122824e-06	6.03860909724959
Q9NZ01	TECR	-1.19516789367155	-10.557539959235	5.83865117252721e-06	1.52564754953365e-05	3.42605415327012
P17026	ZNF22	-1.19141333333333	-9.79130961496511	1.02365517406566e-05	2.51951257358742e-05	2.60171833029436
P62857	RPS28	-1.1890154668348	-13.8367332596499	7.49208541990256e-07	2.79613910325712e-06	5.53880609606934
P04275	VWF	-1.16695333333333	-10.3499001506951	6.77365685107024e-06	1.74604735721844e-05	3.06172865165127
Q8IWS0	PHF6	-1.1507605998649	-12.5774692390679	1.55480930636047e-06	5.25650259950984e-06	4.74725278737606
Q9BY77	POLDIP3	-1.12753408603079	-26.7899743955001	4.31740875045427e-09	5.56879575648236e-08	11.2830168048425
P38432	COIL	-1.0946449019967	-12.2881325349678	1.85624634705279e-06	5.95090740672806e-06	4.50516844183375
P50914	RPL14	-1.09193666666666	-5.54215363690188	0.000554265252523356	0.000909471801452303	-1.81818704323284
Q7Z7K6	CENPV	-1.0909620113649	-26.5697431839293	4.60781715401722e-09	5.76354834182809e-08	11.2230839175402
Q02880	TOP2B	-1.08709589425138	-17.6179117681947	1.15572333617441e-07	5.99875445919098e-07	7.66665629193135
Q9BWF3	RBM4	-1.08656298554123	-27.3873368025353	3.62801708872887e-09	5.00693399109725e-08	11.6431880742946
Q15424	SAFB	-1.07101333333333	-22.964947530088	1.45220296236151e-08	1.2884079770719e-07	9.91004909078518
Q92522	H1-10	-1.06153551669013	-13.9132700151493	7.18128931091723e-07	2.6991742582413e-06	5.66135517940044
P50402	EMD	-1.05696	-8.68829762895136	2.46413947029931e-05	5.44967656764746e-05	1.62416236237706
O94776	MTA2	-1.04762497919572	-10.6517112425395	5.46288544768808e-06	1.45740615265245e-05	3.38834541031615
Q9Y5Q8	GTF3C5	-1.04594058129016	-9.67475059106945	1.11863407046184e-05	2.73363696898871e-05	2.54858904637224
Q9H4L4	SENP3	-1.04062481718125	-11.288174648648	3.53096005437729e-06	1.00526959757085e-05	3.94200695771572
P18887	XRCC1	-1.03617666666667	-8.30091438522612	3.43010113455181e-05	7.36244531387743e-05	1.25658630529425
P62273	RPS29	-1.0299837277699	-15.3163296860715	3.42473700679384e-07	1.4796716429337e-06	6.46131378512291
Q8WTT2	NOC3L	-1.01579721137475	-21.115062387085	2.80756298581207e-08	2.01108042316028e-07	9.24968524203916
Q8TCJ2	STT3B	-1.0098995383851	-10.1542887595281	7.80984750107948e-06	1.96663816611341e-05	2.90312207873916
Q9NPA8	ENY2	-1.00110227585771	-10.8867657471379	4.63749374981323e-06	1.25921983313434e-05	3.72223917977633

## Sheet: CPP-P vs CPP-S
Protein	Gene	logFC	t	P.Value	adj.P.Val	B
P62829	RPL23	1.00198108129802	7.3388364775595	8.25952749497673e-05	0.000254113688655937	1.14270675186108
Q16602	CALCRL	1.03054	6.79765247029915	0.000140938069007472	0.000383631096332814	0.530581507441589
Q9NZN4	EHD2	1.03426088194233	20.7657759323954	3.19968925879818e-08	1.10971041111955e-06	9.7273489994452
P62805	H4C1	1.03763014744851	12.5618820616654	1.5695735158781e-06	1.20968140668181e-05	5.5147842624421
P83731	RPL24	1.06737888930139	29.1908024309879	2.19285618866727e-09	4.3871688888394e-07	12.4356042118318
P07305	H1-0	1.07103	5.69776495285138	0.000462756402449349	0.000991806559182172	-0.773295714940508
Q9UH99	SUN2	1.08339136359369	13.070431856617	1.15934454979341e-06	1.00520442215042e-05	5.83911631885993
P35580	MYH10	1.08835454612819	27.5625814422788	3.4499362166496e-09	4.3871688888394e-07	12.0315786950999
P17026	ZNF22	1.12358	9.23383963347386	1.57814459934243e-05	6.86343449752071e-05	2.94182680513963
Q5TEC6	H3-7	1.12827424291885	11.965284846998	2.27236752962441e-06	1.57619675009402e-05	5.09410691636647
P16403	H1-2	1.17836523719903	11.4936334197069	3.08136777995417e-06	1.97570051773532e-05	4.84644773746833
P45880	VDAC2	1.18189409843681	26.2422273461493	5.08121377018393e-09	5.16527308899053e-07	11.6418157369109
P50914	RPL14	1.21168999999999	6.14996487002998	0.000278837214461963	0.000658677382769281	-0.21853093105952
P00387	CYB5R3	1.23027000000001	8.83799984503889	2.17556188854643e-05	8.69085717780588e-05	2.58802659218829
Q99877	H2BC15	1.24159813892528	8.08060278207719	4.16350174102546e-05	0.000142455238941813	1.88829388257814
Q9NRG9	AAAS	1.2593381684844	8.92116224733043	2.03165791515821e-05	8.25866768843228e-05	2.710624736012
Q9Y6C9	MTCH2	1.26756217675453	11.8788039645841	2.40089846547722e-06	1.621137636424e-05	5.04313054532655
P04275	VWF	1.3069639146415	11.5380391556811	2.99284621326941e-06	1.9352047972242e-05	4.77598757842444
P62917	RPL8	1.35153194141052	29.1540823881263	2.21476831696267e-09	4.3871688888394e-07	12.4706383133736
Q9Y4I1	MYO5A	1.39653353811631	13.6620979595533	8.25929874893468e-07	7.59258427161104e-06	6.20431017872193
Q9Y3Y2	CHTOP	1.42753924378293	8.23905026370837	3.62036417191242e-05	0.000127886012183758	2.04773014706972
P35579	MYH9	1.45060014514863	19.0081773558746	6.39142043934614e-08	1.71744233927158e-06	8.97845287408457
P16401	H1-5	1.46127852885227	10.1198702783187	8.00990301707059e-06	4.12942973109788e-05	3.71385481320951
Q9BTX1	NDC1	1.51287952448541	10.4337698323377	6.37720642582865e-06	3.42662570627272e-05	3.98839000633293
Q5SSJ5	HP1BP3	1.66187	9.86678294855709	9.66969353150811e-06	4.58259389101906e-05	3.48152966404044
P21964	COMT	1.75612	19.012528145788	6.38000488384304e-08	1.71744233927158e-06	8.95948886392072
P68431	H3C1	1.92956565582793	42.3598073333184	1.14944037596325e-10	8.77023006859956e-08	15.2020797426915
Q7Z406	MYH14	2.16764408286642	5.53797017356626	0.000556985341506247	0.00116752696584963	-0.93427714300363
Q9Y580	RBM7	-1.04283204085773	-9.06541493785471	1.8065222319433e-05	7.53211181952315e-05	2.80939129659489
Q92979	EMG1	-1.04879863972976	-18.0992857119803	9.36797234448097e-08	2.10871800983114e-06	8.59313369175745
Q9UQ35	SRRM2	-1.05237333333333	-11.0572426641201	4.12606492676315e-06	2.51855003129623e-05	4.41904249861303
Q15717	ELAVL1	-1.08472666666667	-14.9072483362316	4.221229335508e-07	4.95087208510837e-06	6.91616041734125
Q12888	TP53BP1	-1.12771333333333	-22.822873128101	1.52477826815432e-08	9.69393025260012e-07	10.4805154941602
P08670	VIM	-1.15954	-23.8372051381031	1.08325078648395e-08	8.26520350087255e-07	10.8392422577181
P48681	NES	-1.16389741650853	-15.1928250437937	3.64587142455407e-07	4.48677402731413e-06	7.10488991210091
Q09666	AHNAK	-1.29938333333333	-21.6741140337429	2.28727949555221e-08	1.02489440560688e-06	10.0525459235095
Q9Y5S9	RBM8A	-1.44000666666666	-8.64244309852929	2.56088080898107e-05	9.91853836168809e-05	2.40831627799595
