# Supplementary material for: Calciprotein Particles Induce Cellular Compartment-Specific Proteome Alterations in Human Arterial Endothelial Cells
Source: J Cardiovasc Dev Dis. 2023 Dec 22;11(1):5. doi: 10.3390/jcdd11010005 (PMC10816121; doi:10.3390/jcdd11010005)
Supplement: Supplementary file 1 [file jcdd-11-00005-s001.zip › Supplementary Datafiles (1-32)/Supplementary Datafile 4 (HCAEC, nucleus, PBS vs CPP-P).xls]

## Sheet: Worksheet
UniProt ID	logFC	AveExpr	t	P.Value	adj.P.Val	B
Q9Y4X5	-4.79632	8.11455	-3.27635	0.0120616	0.0272836	-3.62064
Q15125	-4.2165	11.4953	-10.6813	7.55767e-06	0.000163399	4.30941
Q9Y4K0	-4.19226	15.5266	-26.101	1.01322e-08	8.45026e-06	10.7543
Q9NPF4	-3.6921	10.7499	-15.5415	4.88763e-07	6.32264e-05	7.14297
Q96AC1	-3.68862	17.5205	-4.64002	0.00190341	0.00632606	-1.65164
Q9BV38	-3.63883	9.47878	-3.4712	0.00911499	0.0217197	-3.32549
P62861	-3.60427	12.994	-18.2038	1.51017e-07	6.29741e-05	8.30029
Q96TC7	-3.42574	10.6075	-12.0986	3.07129e-06	0.000113349	5.25738
O75844	-3.15717	13.0122	-5.39437	0.000769968	0.00316332	-0.673707
Q5JVF3	-2.9083	11.213	-6.60619	0.000210497	0.00113261	0.732119
P08253	-2.88423	14.1516	-5.83594	0.000469961	0.00217749	-0.138776
P10909	-2.5695	14.2276	-11.4431	4.59991e-06	0.000127877	4.83372
P17612	-2.43859	12.7897	-7.75554	7.16193e-05	0.000628742	1.8994
Q9NUQ2	-2.37997	9.60277	-3.27578	0.0120715	0.0272836	-3.62151
P57088	-2.37603	13.4474	-6.14773	0.000336636	0.00164184	0.22299
Q99720	-2.30619	10.8137	-3.18111	0.0138557	0.0307331	-3.76611
O96019	-2.26865	12.4437	-3.2875	0.0118682	0.0271181	-3.60366
O43592	-2.21401	12.4695	-7.41065	9.76195e-05	0.000768063	1.56449
Q93034	-2.10028	11.9528	-6.9919	0.000144411	0.000936222	1.14051
Q06481	-2.00662	16.1704	-14.6616	7.5176e-07	6.32264e-05	6.70845
Q9C0B1	-1.9317	12.3033	-8.46486	3.91629e-05	0.000429082	2.5506
Q86VP6	-1.92571	17.1484	-16.0411	3.86671e-07	6.32264e-05	7.37728
Q9H9Q2	-1.81793	10.2794	-3.95543	0.00464911	0.0126298	-2.61005
Q7L523	-1.79787	11.4401	-3.16087	0.0142721	0.0314062	-3.79711
P55060	-1.79186	16.5134	-3.57893	0.0078245	0.0193066	-3.16394
Q9H1E5	-1.70204	11.805	-4.20987	0.00330896	0.00961559	-2.24614
Q13620	-1.70069	13.7098	-9.64438	1.56651e-05	0.000226421	3.53373
Q9Y4E8	-1.67482	11.8149	-4.33335	0.00281537	0.00841583	-2.07278
Q9Y5B9	-1.65793	14.2609	-7.61074	8.14541e-05	0.000681613	1.76031
O60610	-1.62539	12.4976	-5.93584	0.00042176	0.00198728	-0.0214572
P62745	-1.62188	13.0198	-4.22112	0.00326032	0.00950737	-2.23026
P50148	-1.58802	11.8025	-4.60494	0.00198919	0.00653145	-1.69913
Q12874	-1.56025	13.9652	-2.78222	0.0250443	0.0493734	-4.38116
Q7KZ85	-1.5274	12.126	-3.18467	0.0137838	0.0307331	-3.76066
Q9UKD2	-1.52165	12.7619	-6.8563	0.000164567	0.000971564	0.99894
P28482	-1.51838	14.6874	-9.19169	2.20036e-05	0.000288988	3.17007
P05067	-1.51415	18.5639	-13.9907	1.06136e-06	6.32264e-05	6.35695
O75367	-1.50726	15.1073	-12.0149	3.23033e-06	0.000113349	5.20458
Q9UHY7	-1.48836	13.9803	-5.72566	0.000530364	0.00239094	-0.269844
P09038	-1.47489	9.23971	-2.77803	0.0252024	0.0494062	-4.38764
Q09161	-1.4683	11.874	-4.51797	0.0022206	0.0070957	-1.81763
O75643	-1.42955	15.7904	-4.1765	0.00345799	0.00980939	-2.29336
Q5T4S7	-1.41632	12.3911	-3.61583	0.00742864	0.0186051	-3.10891
Q9Y295	-1.41536	13.4159	-14.403	8.5709e-07	6.32264e-05	6.57515
Q9UNS2	-1.40887	14.1554	-6.44281	0.000248146	0.00129346	0.553711
Q53GS9	-1.40073	13.1897	-6.85096	0.000165422	0.000971564	0.99332
O95373	-1.39631	15.2755	-7.19618	0.000119037	0.000861612	1.34979
O75695	-1.38974	11.6424	-3.0597	0.0165612	0.0356899	-3.9525
Q06124	-1.38268	13.6252	-4.92189	0.0013445	0.00485416	-1.27659
O00410	-1.37841	16.7289	-10.9341	6.388e-06	0.000161442	4.48737
O00629	-1.3742	13.511	-5.63661	0.000585434	0.00250386	-0.376906
Q96P70	-1.34372	15.247	-7.89457	6.34096e-05	0.000587596	2.03092
P22694	-1.30104	11.3279	-7.05033	0.000136587	0.000911308	1.20085
Q13618	-1.29531	11.0822	-2.90098	0.0209618	0.0428483	-4.19738
Q14694	-1.26451	11.311	-3.11819	0.0151942	0.0331726	-3.86258
Q9Y6E0	-1.25686	11.6466	-4.92541	0.00133876	0.00485416	-1.27197
Q9Y243	-1.23316	10.3522	-2.80653	0.0241458	0.0478328	-4.34351
O14980	-1.22962	15.9428	-7.86036	6.53272e-05	0.000598509	1.99874
Q96A72	-1.21643	14.6616	-6.89425	0.000158627	0.000965656	1.03877
P61326	-1.21643	14.6616	-6.89425	0.000158627	0.000965656	1.03877
P07900	-1.16877	19.3604	-12.4551	2.48613e-06	0.000113136	5.47792
Q9BRG1	-1.16392	12.0588	-5.36639	0.000795119	0.00320352	-0.70851
O14929	-1.16352	13.5234	-5.573	0.000628636	0.00267491	-0.454053
Q9UM00	-1.16191	11.4592	-6.67106	0.000197349	0.00109271	0.802042
Q92973	-1.16035	15.6935	-7.16584	0.00012247	0.000872995	1.319
Q9NZM1	-1.14626	18.3737	-7.08813	0.000131777	0.000899408	1.23968
Q16531	-1.13911	16.0601	-5.44334	0.000728018	0.00302073	-0.613041
P53041	-1.13318	15.2851	-8.62837	3.42783e-05	0.000386325	2.69399
Q9BVC6	-1.11837	14.4157	-5.8546	0.000460511	0.00214562	-0.116756
P52292	-1.11262	13.3345	-4.79586	0.00156835	0.00546798	-1.44285
Q13155	-1.10036	12.8283	-3.18733	0.0137302	0.0306997	-3.75658
Q9Y5L0	-1.09531	12.624	-4.3753	0.00266638	0.00807404	-2.01437
Q13838	-1.06852	16.3612	-6.20328	0.000317604	0.00156735	0.286099
P48426	-1.0559	11.3344	-3.30571	0.0115593	0.0264848	-3.57594
Q9UBT2	-1.02765	14.6389	-5.76183	0.000509657	0.0023227	-0.226677
P12004	-1.01597	16.2846	-9.96374	1.24276e-05	0.000208635	3.7808
Q9Y3A5	-1.0079	14.7431	-3.04047	0.0170382	0.0364356	-3.9821
Q969U7	-1.00678	10.9493	-6.88559	0.00015996	0.000966308	1.02971
Q99615	1.00633	13.8089	4.32206	0.00285698	0.00850971	-2.08854
P43686	1.02373	15.9582	2.91948	0.0203912	0.0421991	-4.16878
Q9H444	1.02789	14.73	3.91633	0.00490268	0.0131052	-2.66674
P67809	1.03034	15.1463	6.42603	0.000252419	0.00129949	0.535198
Q8IZL8	1.03345	12.1329	4.82706	0.00150937	0.00531144	-1.40148
Q12904	1.06185	13.8076	10.498	8.55699e-06	0.000174062	4.17772
P52294	1.0641	11.6109	2.90709	0.0207714	0.0425634	-4.18793
Q15637	1.0715	14.5067	10.1989	1.05232e-05	0.000190789	3.95795
P62316	1.07922	14.9869	7.13225	0.0001264	0.000891233	1.2848
Q13283	1.08434	16.3489	12.3936	2.57745e-06	0.000113136	5.44034
Q9NPA8	1.09191	12.4734	4.19573	0.00337126	0.00966196	-2.26614
Q9Y3B8	1.0935	12.7745	6.3479	0.000273417	0.00136545	0.448551
P54727	1.09358	15.7622	6.79787	0.000174202	0.00100196	0.937272
P62979	1.09469	17.9365	8.45088	3.96155e-05	0.000429082	2.53823
P22392	1.10122	16.0777	6.83551	0.000167924	0.000975273	0.97705
P55265	1.10203	12.607	4.61743	0.00195817	0.00648062	-1.6822
P26599	1.10453	17.7308	8.54048	3.68132e-05	0.000409363	2.61722
P22626	1.10901	19.0953	8.2873	4.53692e-05	0.000467975	2.39212
Q96EP5	1.11139	14.9886	6.10738	0.000351253	0.00168984	0.176897
Q08752	1.12585	12.8034	3.52614	0.00843059	0.0204583	-3.24295
Q9Y281	1.13486	14.6599	7.68587	7.6175e-05	0.000654948	1.83275
P52272	1.13574	17.5629	8.75986	3.08428e-05	0.000357262	2.80756
Q9UM54	1.14461	13.0377	6.39778	0.000259798	0.00131626	0.503954
P38159	1.15122	14.8984	7.92253	6.18888e-05	0.000579946	2.05714
P37840	1.156	14.389	6.87857	0.000161051	0.000966308	1.02234
Q9UKM9	1.15628	14.0167	4.80875	0.00154368	0.00540937	-1.42574
Q9Y383	1.1596	13.9048	8.66822	3.31938e-05	0.000379228	2.72857
Q15843	1.16312	14.335	4.82756	0.00150843	0.00531144	-1.40081
Q07955	1.17442	16.8564	5.27628	0.000882513	0.00343932	-0.821391
Q15287	1.17541	12.0591	3.34906	0.0108582	0.0252954	-3.51009
P40121	1.17956	12.7342	10.3628	9.38907e-06	0.000184333	4.07918
Q13404	1.18367	12.4605	4.65087	0.0018777	0.00631454	-1.63698
P61758	1.19621	13.7783	6.94971	0.000150371	0.000950073	1.09669
Q7L014	1.20445	13.0216	5.88466	0.000445732	0.00208843	-0.0813922
Q13045	1.21437	13.7894	5.32685	0.00083223	0.00327396	-0.757894
Q86UE4	1.217	12.3197	3.48659	0.00891753	0.0213101	-3.30234
Q01844	1.23637	14.3379	9.91874	1.28346e-05	0.000208635	3.74645
P55795	1.2396	12.6511	5.51565	0.000670615	0.00282471	-0.524084
Q14192	1.24371	15.0448	7.58811	8.31235e-05	0.000681613	1.73838
P37198	1.24631	11.373	7.25057	0.000113149	0.000850145	1.40471
Q9BTZ2	1.2515	10.8349	3.43802	0.00955688	0.0225791	-3.37549
P00441	1.25543	16.8555	5.64387	0.000580715	0.00249648	-0.368136
P22087	1.25564	15.4131	9.91769	1.28443e-05	0.000208635	3.74564
Q01130	1.25808	14.4139	3.86324	0.00527111	0.0138679	-2.74404
Q9H299	1.27025	16.2472	11.5637	4.26397e-06	0.000127005	4.91347
Q8TDX7	1.27191	10.9497	4.78125	0.00159685	0.00552603	-1.46228
P80217	1.2811	11.6757	4.74823	0.00166335	0.00566217	-1.50629
Q93052	1.28893	13.2417	7.08108	0.000132659	0.000899408	1.23245
Q14019	1.29411	14.5609	5.24527	0.000914986	0.00351658	-0.860496
Q13501	1.29914	13.5863	9.00707	2.53785e-05	0.000315905	3.01702
P25205	1.31671	12.8676	9.79805	1.40022e-05	0.000217038	3.65356
Q00688	1.3178	16.1439	12.1952	2.89875e-06	0.000113349	5.31779
P85037	1.32161	10.7572	3.17109	0.0140603	0.031092	-3.78146
P06748	1.32698	18.2029	7.79346	6.92679e-05	0.000616909	1.93547
Q13177	1.33168	14.9467	10.3121	9.725e-06	0.000184333	4.04183
P08621	1.33323	15.1762	11.1918	5.40052e-06	0.000140751	4.66469
Q13263	1.34662	15.6311	6.97924	0.000146171	0.000936222	1.12738
Q8IYM9	1.35135	10.0286	6.10126	0.000353531	0.00168984	0.169887
Q6NZI2	1.35712	18.4356	9.73619	1.46465e-05	0.000222094	3.60554
Q9BXP5	1.37306	13.2006	3.90684	0.00496647	0.0132334	-2.68054
Q92804	1.38103	14.5231	5.14727	0.00102658	0.00390945	-0.984994
Q16629	1.38284	15.3395	8.16351	5.03468e-05	0.000499872	2.27988
P17980	1.38559	15.8718	6.934	0.00015266	0.000957281	1.08032
P62263	1.38762	15.9292	12.888	1.93744e-06	0.000100989	5.737
Q00169	1.38998	13.1679	6.1032	0.000352806	0.00168984	0.172113
P31942	1.39526	14.9829	10.3367	9.56056e-06	0.000184333	4.05995
Q9P0K7	1.40374	13.9196	7.55997	8.52527e-05	0.000690298	1.71102
Q01469	1.40906	17.152	7.1164	0.000128302	0.000891233	1.26862
P19525	1.41263	12.4044	5.33399	0.000825392	0.00327396	-0.748963
Q9NZI8	1.42399	13.1697	7.65511	7.82886e-05	0.000666252	1.80317
Q99471	1.42459	14.077	4.59678	0.00200975	0.00657305	-1.7102
Q00341	1.43576	15.5935	6.92477	0.000154022	0.000958616	1.07069
P31689	1.46736	14.4047	11.8673	3.53365e-06	0.000113349	5.11061
O43809	1.47681	13.6741	9.90001	1.30084e-05	0.000208635	3.7321
P31943	1.49536	14.7114	7.18899	0.00011984	0.000861612	1.34251
Q9NX58	1.50206	10.4662	4.37427	0.00266992	0.00807404	-2.0158
P51991	1.50287	17.4597	13.7219	1.22393e-06	6.80505e-05	6.21086
P21291	1.50433	16.7943	14.4744	8.26454e-07	6.32264e-05	6.6122
Q9NX63	1.51309	13.6591	11.2141	5.32334e-06	0.000140751	4.67987
Q8WXF1	1.51346	13.2336	4.31187	0.00289513	0.00859266	-2.10278
Q14320	1.53592	11.2674	4.64054	0.00190217	0.00632606	-1.65094
Q86V81	1.56096	15.282	10.665	7.64096e-06	0.000163399	4.2978
Q92945	1.56291	15.2366	4.50463	0.00225862	0.00718965	-1.8359
O14907	1.56315	13.1312	9.47024	1.78229e-05	0.000243677	3.39575
Q01081	1.5642	14.1399	4.99292	0.00123395	0.00459427	-1.1839
O00425	1.58018	14.4508	4.61026	0.0019759	0.00651345	-1.69191
Q15459	1.58923	13.7947	8.24789	4.68915e-05	0.000471175	2.35655
Q8NC51	1.59169	16.2569	9.79308	1.40528e-05	0.000217038	3.64972
O60716	1.60728	15.2931	14.3709	8.71314e-07	6.32264e-05	6.55839
Q13242	1.60885	14.6548	7.40016	9.85609e-05	0.000768222	1.55411
Q5SSJ5	1.61086	14.3401	9.05812	2.43906e-05	0.00031295	3.05962
P12268	1.61683	16.1171	11.9342	3.39236e-06	0.000113349	5.15336
Q14978	1.62106	11.4111	8.92998	2.69563e-05	0.000321166	2.95226
P23246	1.63347	17.1532	15.5618	4.84068e-07	6.32264e-05	7.15266
Q9Y4Z0	1.64921	12.876	3.57901	0.0078236	0.0193066	-3.16382
Q15428	1.65831	13.3803	7.60016	8.22295e-05	0.000681613	1.75007
Q9GZZ1	1.66607	12.2715	6.61555	0.000208542	0.00112938	0.742235
P04792	1.66938	18.7338	9.49292	1.75238e-05	0.00024358	3.41385
Q9UNW9	1.68049	12.8776	10.2092	1.04473e-05	0.000190789	3.96564
Q15717	1.68283	14.6632	8.42125	4.05942e-05	0.000434045	2.51195
Q9BWF3	1.69459	12.7913	5.79194	0.000493098	0.00227207	-0.190874
O95232	1.70047	12.441	8.95099	2.65158e-05	0.000320495	2.96996
Q8NFH3	1.70705	12.258	5.64393	0.000580678	0.00249648	-0.368067
P25685	1.71524	11.8835	4.02748	0.00421826	0.0116491	-2.50612
Q32MZ4	1.71723	11.7433	3.82719	0.00553832	0.0144343	-2.79674
P62195	1.72821	15.2596	9.92485	1.27785e-05	0.000208635	3.75112
Q05048	1.73947	12.086	4.37368	0.00267199	0.00807404	-2.01663
Q9NX55	1.74661	11.2689	5.68382	0.000555494	0.00245667	-0.320017
Q9NXF1	1.74788	8.77421	3.03237	0.0172437	0.0366868	-3.99458
Q9Y5Y2	1.74998	8.38731	2.99961	0.0181009	0.0382182	-4.04508
O43148	1.75659	10.6109	4.55953	0.00210654	0.00680951	-1.76086
P41208	1.80771	10.5074	4.39064	0.00261408	0.00798666	-1.99308
Q96RQ1	1.81379	9.39841	3.84725	0.00538793	0.0141146	-2.7674
P62306	1.86719	15.0153	8.96662	2.61932e-05	0.000320495	2.9831
O75934	1.89895	12.1139	9.18148	2.21766e-05	0.000288988	3.16168
Q9BW27	1.91261	8.57395	6.65999	0.000199527	0.00109477	0.790145
Q8WWM7	1.92547	12.3833	7.5849	8.33628e-05	0.000681613	1.73527
Q13435	1.92804	14.5109	8.38518	4.18221e-05	0.000441515	2.47985
O94906	1.93233	11.3818	2.97549	0.0187603	0.0391153	-4.08228
O75400	2.00464	12.2199	4.75452	0.00165046	0.00564132	-1.4979
Q9Y3Z3	2.00995	10.5885	3.94099	0.0047411	0.0127964	-2.63097
Q15942	2.01906	15.8482	9.03005	2.49285e-05	0.000315005	3.03622
P07305	2.02498	12.7608	3.42663	0.00971384	0.0228851	-3.39268
Q9BV57	2.05508	11.1837	3.81449	0.00563587	0.0146427	-2.81534
O75475	2.0719	13.774	11.5932	4.18608e-06	0.000127005	4.93284
P33993	2.07425	11.2905	3.94554	0.00471192	0.0127589	-2.62438
Q9UDY2	2.09112	15.2352	11.8784	3.5098e-06	0.000113349	5.11771
O60832	2.09919	13.5057	8.27492	4.58413e-05	0.000467975	2.38097
Q9P0V9	2.10161	11.9026	7.69355	7.56571e-05	0.000654948	1.84012
Q8TAE8	2.13148	11.0861	4.40189	0.00257639	0.00792882	-1.97748
Q9H2D6	2.17916	12.8128	12.465	2.4718e-06	0.000113136	5.48394
Q86V48	2.18059	11.7949	3.79011	0.00582836	0.0150958	-2.8511
P05204	2.21246	13.2009	4.93157	0.00132882	0.00485416	-1.26392
Q09666	2.23706	19.9379	14.0993	1.00269e-06	6.32264e-05	6.4151
P82979	2.26183	14.5244	6.77638	0.000177901	0.00100932	0.914498
Q9UNZ2	2.27049	14.1406	8.00146	5.78112e-05	0.000547892	2.13072
Q9H307	2.27661	12.7523	11.4755	4.50704e-06	0.000127877	4.85518
Q9H0W9	2.30498	10.5967	4.09719	0.00384221	0.0107171	-2.40622
P78406	2.30933	11.7586	7.84824	6.60225e-05	0.000598509	1.98731
P98179	2.30994	13.5031	10.7515	7.21048e-06	0.000162528	4.35922
O94888	2.32363	10.4813	3.56512	0.00797847	0.0195707	-3.18459
P49736	2.34964	10.9436	3.57239	0.00789704	0.0194281	-3.17372
Q92575	2.3859	10.7309	3.43964	0.00953484	0.0225791	-3.37305
Q13526	2.3874	11.7904	6.67734	0.000196124	0.00109271	0.808791
O00422	2.43098	10.5645	4.96334	0.00127873	0.00473748	-1.22241
Q15654	2.44704	12.0098	6.48612	0.000237485	0.00125356	0.601326
Q9Y2W1	2.50382	14.0984	14.3218	8.93525e-07	6.32264e-05	6.53274
O75494	2.50554	11.6716	6.9795	0.000146135	0.000936222	1.12765
Q9NYF8	2.51508	13.4067	10.796	6.99955e-06	0.000162156	4.39066
Q96PK6	2.53021	13.5	9.9371	1.26668e-05	0.000208635	3.76048
Q14118	2.60228	11.6678	6.65136	0.000201242	0.00109696	0.780868
Q9Y6M1	2.68382	12.5002	5.5499	0.000645183	0.00273138	-0.482202
Q96AE4	2.69129	14.807	12.2648	2.78114e-06	0.000113349	5.36102
P04080	2.69749	12.9758	6.54067	0.000224776	0.00119403	0.660962
Q96PU8	2.70708	11.1913	3.5947	0.0076526	0.0190516	-3.1404
Q13523	2.71683	10.4577	4.48156	0.00232606	0.00729299	-1.86756
Q9GZV5	2.83809	11.706	8.0249	5.66584e-05	0.000543139	2.15246
Q96IZ0	2.8671	11.9156	7.23066	0.000115266	0.000851221	1.38465
Q13151	2.92556	13.7613	6.97294	0.000147056	0.000936222	1.12084
Q92621	2.95189	9.76616	6.39547	0.000260411	0.00131626	0.501399
P61956	3.07177	9.85455	3.21405	0.0132051	0.029605	-3.71571
O75821	3.09825	13.0916	7.03569	0.000138502	0.000916749	1.18577
Q08J23	3.12748	11.1746	5.72078	0.000533231	0.00239094	-0.275686
Q96HS1	3.1286	10.8508	7.26632	0.000111505	0.000845593	1.42056
Q01085	3.15479	9.60148	5.32736	0.000831747	0.00327396	-0.757266
P50402	3.18311	13.7494	13.9962	1.05826e-06	6.32264e-05	6.35994
P42167	3.189	12.4565	10.5109	8.48222e-06	0.000174062	4.18704
P50479	3.2361	13.4334	7.22332	0.000116058	0.000851221	1.37724
Q9UKV3	3.32238	13.9423	7.78914	6.95318e-05	0.000616909	1.93136
P35637	3.35909	13.5082	15.9629	4.0094e-07	6.32264e-05	7.34115
Q8IYB3	3.4056	12.0249	8.1007	5.31039e-05	0.000514984	2.22237
Q13247	3.46677	10.9715	10.7976	6.9919e-06	0.000162156	4.39181
Q14157	3.55072	13.5505	9.67569	1.5309e-05	0.000226421	3.55829
Q96I24	3.58332	11.9605	4.43359	0.00247345	0.00766861	-1.93364
P17480	3.60411	11.0251	7.11595	0.000128357	0.000891233	1.26816
Q8NC56	3.70155	10.953	3.4657	0.00918679	0.0218285	-3.33378
Q14498	3.77057	11.9652	10.8597	6.70962e-06	0.000162156	4.43542
Q8WW12	3.8343	11.6573	9.63734	1.57463e-05	0.000226421	3.5282
Q08170	3.87363	10.2384	6.09845	0.000354582	0.00168984	0.166668
Q8IVF2	3.93475	13.0986	8.87378	2.81761e-05	0.00033097	2.90473
Q9UQ35	4.14993	9.03859	4.00301	0.0043595	0.0119994	-2.54133
Q9GZL7	4.39716	9.74094	3.14652	0.0145755	0.0319054	-3.81912
P41223	5.81376	13.3589	3.18244	0.0138289	0.0307331	-3.76408
O15530	6.06384	4.03295	8.12569	5.19873e-05	0.000510087	2.2453
P16989	7.6337	9.88864	4.47258	0.00235292	0.00734956	-1.87991
