# Supplementary material for: Calciprotein Particles Induce Cellular Compartment-Specific Proteome Alterations in Human Arterial Endothelial Cells
Source: J Cardiovasc Dev Dis. 2023 Dec 22;11(1):5. doi: 10.3390/jcdd11010005 (PMC10816121; doi:10.3390/jcdd11010005)
Supplement: Supplementary file 1 [file jcdd-11-00005-s001.zip › Supplementary Datafiles (1-32)/Supplementary Datafile 5 (HCAEC, nucleus, PBS vs CPP-S).xls]

## Sheet: Worksheet
UniProt ID	logFC	AveExpr	t	P.Value	adj.P.Val	B
Q96AC1	-5.71008	17.5205	-7.18287	0.00012053	0.000815257	1.37705
Q9Y4X5	-4.34965	8.11455	-2.97123	0.0188795	0.0365697	-4.03829
Q15125	-4.05282	11.4953	-10.2667	1.00365e-05	0.000226229	4.03729
Q9NPF4	-3.61944	10.7499	-15.2357	5.66143e-07	8.87972e-05	6.99882
Q9Y4K0	-3.27188	15.5266	-20.3707	6.5188e-08	5.43668e-05	9.07019
Q5JVF3	-2.99653	11.213	-6.80661	0.000172722	0.00106704	0.988457
Q96TC7	-2.85007	10.6075	-10.0655	1.15592e-05	0.000241171	3.88784
P62861	-2.82732	12.994	-14.2797	9.13099e-07	8.87972e-05	6.51965
O75844	-2.57082	13.0122	-4.39251	0.00260776	0.00773975	-1.94236
O43592	-2.32923	12.4695	-7.79632	6.90944e-05	0.000570542	1.97687
Q01970	-2.30297	11.6766	-4.35616	0.00273324	0.0080265	-1.99278
Q93034	-2.28414	11.9528	-7.60396	8.19503e-05	0.000621332	1.7931
P57088	-2.15954	13.4474	-5.58757	0.000618437	0.00259184	-0.390958
P17612	-2.15742	12.7897	-6.86133	0.000163765	0.00101926	1.04599
Q32P44	-2.04181	10.4866	-4.58516	0.00203939	0.00637361	-1.67825
Q13620	-2.03583	13.7098	-11.5449	4.31441e-06	0.000138393	4.92424
P08253	-2.02372	14.1516	-4.09478	0.00385456	0.01054	-2.36094
P55060	-1.9904	16.5134	-3.97549	0.00452459	0.011719	-2.53211
O95373	-1.92467	15.2755	-9.91919	1.28305e-05	0.000241171	3.77727
P10909	-1.90335	14.2276	-8.47649	3.87909e-05	0.000426692	2.59713
Q13618	-1.90179	11.0822	-4.25927	0.00310104	0.0088875	-2.12814
Q9BRG1	-1.88803	12.0588	-8.705	3.2227e-05	0.000401154	2.79574
Q969U7	-1.88691	10.9493	-12.905	1.91884e-06	9.41362e-05	5.76336
Q9UKD2	-1.83901	12.7619	-8.28627	4.54085e-05	0.000435295	2.42814
Q86VP6	-1.81683	17.1484	-15.1341	5.94836e-07	8.87972e-05	6.94956
Q9BQ52	-1.80006	11.9201	-14.6373	7.61008e-07	8.87972e-05	6.70305
Q9C0B1	-1.79231	12.3033	-7.85404	6.56885e-05	0.000553376	2.03128
Q8N699	-1.71974	12.7361	-5.18874	0.000977633	0.00356046	-0.885788
Q53GS9	-1.69732	13.1897	-8.30154	4.48328e-05	0.000435295	2.44184
Q86TI2	-1.69512	10.9921	-4.37144	0.00267971	0.00789708	-1.97156
O00410	-1.64255	16.7289	-13.0293	1.789e-06	9.41362e-05	5.83527
Q06124	-1.62358	13.6252	-5.77938	0.000499929	0.00224162	-0.160912
Q7KZ85	-1.59664	12.126	-3.32906	0.011176	0.0242546	-3.49041
Q9Y5L0	-1.57708	12.624	-6.29978	0.000287314	0.00145224	0.438228
O60610	-1.56911	12.4976	-5.73032	0.000527647	0.00231609	-0.219272
Q9Y221	-1.53576	10.2087	-3.16191	0.0142505	0.0291298	-3.74523
Q9Y263	-1.52013	12.3725	-3.66561	0.00692824	0.016797	-2.98541
Q16539	-1.47443	10.031	-4.56034	0.00210439	0.00654873	-1.71198
Q9UHY7	-1.42515	13.9803	-5.4825	0.000696284	0.00281894	-0.519131
Q96P70	-1.42201	15.247	-8.35457	4.2897e-05	0.000431769	2.48921
P62745	-1.419	13.0198	-3.6931	0.00666748	0.016307	-2.94471
O14980	-1.41889	15.9428	-9.07026	2.41621e-05	0.000335854	3.10368
P28482	-1.41039	14.6874	-8.53798	3.68882e-05	0.000426692	2.65104
Q9H9Q2	-1.39491	10.2794	-3.03502	0.0171761	0.0340378	-3.94001
Q2TAY7	-1.38158	13.8964	-13.0495	1.76885e-06	9.41362e-05	5.84689
Q9Y295	-1.37424	13.4159	-13.9847	1.06471e-06	8.87972e-05	6.36433
P52292	-1.3608	13.3345	-5.86561	0.000455035	0.00208516	-0.0591429
P50148	-1.34709	11.8025	-3.9063	0.00497012	0.012715	-2.63226
Q09161	-1.33636	11.874	-4.112	0.00376706	0.0103688	-2.33639
Q13617	-1.3074	13.6978	-3.36114	0.0106709	0.0234815	-3.44177
P31749	-1.30428	10.4355	-3.23462	0.0128153	0.0269218	-3.6341
O14929	-1.30366	13.5234	-6.24422	0.000304339	0.00151082	0.375963
Q9UM00	-1.27859	11.4592	-7.341	0.000104064	0.000723241	1.53555
Q96A72	-1.26576	14.6616	-7.17381	0.000121558	0.000815257	1.36788
P61326	-1.26576	14.6616	-7.17381	0.000121558	0.000815257	1.36788
Q9Y4E8	-1.2409	11.8149	-3.21063	0.0132712	0.0275328	-3.67073
O00629	-1.2321	13.511	-5.05373	0.00114721	0.00402005	-1.05844
O95831	-1.2268	13.7533	-6.47295	0.000240672	0.00127847	0.629813
Q6UXN9	-1.22656	13.3135	-4.34544	0.00277153	0.008082	-2.0077
Q9Y5B9	-1.22074	14.2609	-5.6038	0.000607291	0.00259095	-0.371293
Q14738	-1.2159	10.3647	-2.75409	0.0261271	0.0481463	-4.37385
Q06481	-1.20489	16.1704	-8.80363	2.97861e-05	0.000382179	2.88003
O14656	-1.20169	11.4557	-3.3093	0.0114996	0.0247181	-3.52041
P53041	-1.17866	15.2851	-8.9747	2.60281e-05	0.00035586	3.02422
P12004	-1.16243	16.2846	-11.4	4.72717e-06	0.000140802	4.82883
Q92597	-1.15425	13.7747	-8.39828	4.13714e-05	0.000427607	2.52806
Q13838	-1.11728	16.3612	-6.48636	0.000237427	0.00127192	0.644492
Q92973	-1.0916	15.6935	-6.74127	0.000184137	0.00109693	0.919293
Q92979	-1.07848	13.6299	-7.09258	0.000131222	0.000854995	1.28529
Q9UNS2	-1.06376	14.1554	-4.86459	0.0014416	0.00480919	-1.30478
Q9Y3A5	-1.05447	14.7431	-3.18098	0.0138584	0.028538	-3.71605
Q16531	-1.05223	16.0601	-5.02816	0.00118284	0.00411038	-1.09145
Q96PZ0	-1.04401	10.7471	-3.03771	0.0171079	0.0340378	-3.93587
P43490	-1.03882	17.2244	-7.5666	8.47457e-05	0.000629521	1.75696
P22694	-1.01589	11.3279	-5.50509	0.00067868	0.00280207	-0.49145
P05067	-1.00483	18.5639	-9.28459	2.04979e-05	0.000305273	3.27914
Q9Y3B4	1.01143	12.7942	5.77424	0.000502755	0.00224224	-0.16701
P43243	1.01563	15.9856	5.49398	0.000687275	0.00280974	-0.505053
Q14764	1.01803	17.2702	9.7625	1.43685e-05	0.000249653	3.65714
O75607	1.02735	14.0705	4.76771	0.00162375	0.00528989	-1.43297
Q9UM54	1.02824	13.0377	5.74731	0.000517859	0.00228515	-0.199022
P62753	1.03326	16.3258	4.46102	0.00238796	0.00724203	-1.84782
Q9Y2X3	1.03447	13.2589	4.15358	0.00356456	0.00990948	-2.27729
Q16630	1.03739	14.1475	5.94051	0.000419645	0.00194436	0.0284363
P78346	1.0395	11.1219	2.85455	0.0224685	0.042685	-4.21846
Q8TDX7	1.04627	10.9497	3.93304	0.00479252	0.0123363	-2.59347
P09012	1.04836	13.0895	6.5673	0.000218846	0.00121503	0.73261
P62333	1.06895	15.5482	9.10962	2.34376e-05	0.000331304	3.13619
Q13123	1.06998	11.2703	3.2481	0.0125665	0.0264658	-3.61354
P62308	1.07482	13.8973	2.99225	0.0182995	0.0358257	-4.00588
Q07666	1.08879	14.4297	6.51519	0.000230614	0.00125707	0.675974
Q9H307	1.09006	12.7523	5.49455	0.000686832	0.00280974	-0.504356
Q00839	1.09109	18.0758	12.1781	2.9285e-06	0.000128546	5.32717
P25205	1.10101	12.8676	8.19294	4.91102e-05	0.000465431	2.34399
P52597	1.10336	15.7616	6.36399	0.00026894	0.00137605	0.509709
P38646	1.10532	17.8414	8.89148	2.77853e-05	0.000364522	2.9544
P35269	1.10817	11.8131	5.26387	0.000895354	0.00334854	-0.790844
Q9BWJ5	1.11052	13.6944	7.55942	8.52948e-05	0.000629521	1.75
Q8WWM7	1.11662	12.3833	4.39863	0.00258726	0.00770634	-1.93389
Q9UHX1	1.13163	13.7562	4.92894	0.00133305	0.00450107	-1.22039
Q53EL6	1.13164	12.7855	9.86901	1.3302e-05	0.000241171	3.739
Q13283	1.13349	16.3489	12.9554	1.86499e-06	9.41362e-05	5.79259
P49756	1.13485	12.4423	3.27839	0.0120259	0.0255448	-3.56741
O00425	1.1375	14.4508	3.31873	0.0113439	0.0244466	-3.50609
Q96EE3	1.13945	11.1254	3.41951	0.00981333	0.0217628	-3.35354
P31942	1.14773	14.9829	8.50282	3.79631e-05	0.000426692	2.62025
Q13242	1.15154	14.6548	5.2967	0.000861817	0.00326707	-0.749607
P17931	1.15175	14.655	7.05335	0.000136194	0.00086707	1.24513
Q13501	1.17274	13.5863	8.13077	5.17633e-05	0.000478741	2.28747
P46087	1.1821	12.3215	3.03685	0.0171297	0.0340378	-3.9372
Q96EP5	1.18435	14.9886	6.50827	0.00023223	0.00125766	0.668423
Q14320	1.18531	11.2674	3.58124	0.00779911	0.0182423	-3.11087
Q96DI7	1.19279	13.0324	3.98273	0.0044805	0.0116409	-2.52166
P00441	1.20343	16.8555	5.4101	0.000756209	0.002989	-0.608362
P31689	1.21375	14.4047	9.81625	1.38187e-05	0.000245208	3.69856
Q9NX55	1.23381	11.2689	4.01508	0.00428918	0.0113202	-2.47508
O43172	1.23538	13.0279	3.41778	0.0098376	0.0217628	-3.35614
P52272	1.23589	17.5629	9.53225	1.70183e-05	0.000278299	3.47726
P62263	1.25149	15.9292	11.6236	4.10743e-06	0.000137024	4.97552
Q5JTV8	1.25497	13.7595	8.6078	3.48535e-05	0.000415255	2.71184
P02545	1.26073	20.3227	9.43136	1.83489e-05	0.000283652	3.39714
Q9NX63	1.26604	13.6591	9.38314	1.90258e-05	0.000288501	3.35856
Q00341	1.26916	15.5935	6.12126	0.000346148	0.00166871	0.236718
Q9UKM9	1.27443	14.0167	5.30014	0.000858386	0.00326707	-0.745297
P41208	1.2797	10.5074	3.10819	0.0154193	0.0311373	-3.82757
P22087	1.28514	15.4131	10.1506	1.08853e-05	0.000238905	3.95143
Q15654	1.29774	12.0098	3.4398	0.00953272	0.0213144	-3.32295
Q86V81	1.30077	15.282	8.88729	2.78773e-05	0.000364522	2.95087
Q92841	1.30181	15.9829	7.47533	9.20325e-05	0.000661682	1.66805
Q9BW27	1.30401	8.57395	4.54076	0.00215724	0.00663887	-1.73865
P14678	1.30746	14.9704	4.06999	0.00398443	0.0107541	-2.39636
P63162	1.30746	14.9704	4.06999	0.00398443	0.0107541	-2.39636
Q15843	1.31308	14.335	5.44999	0.000722519	0.00287613	-0.559107
O60716	1.31359	15.2931	11.7449	3.80973e-06	0.000137024	5.05391
Q9H299	1.31962	16.2472	12.0131	3.2338e-06	0.00013485	5.22432
Q9BXP5	1.33129	13.2006	3.78798	0.0058455	0.0145267	-2.80495
P35968	1.33278	12.419	5.78298	0.000497961	0.00224162	-0.156646
Q16629	1.33856	15.3395	7.9021	6.29956e-05	0.000536106	2.07632
P62191	1.34924	15.1784	8.12006	5.22367e-05	0.000478741	2.27769
P55039	1.34933	11.1701	3.11914	0.0151731	0.0307742	-3.81077
Q14019	1.35335	14.5609	5.48536	0.000694026	0.00281894	-0.515619
Q93052	1.35585	13.2417	7.44872	9.42866e-05	0.000666399	1.64196
Q8NC51	1.36768	16.2569	8.41482	4.08101e-05	0.000427607	2.54271
Q00577	1.36793	11.0962	6.12867	0.000343456	0.00166871	0.245165
Q9HCD5	1.37519	11.4397	5.59741	0.000611654	0.00259095	-0.379033
Q86UE4	1.376	12.3197	3.94212	0.0047338	0.0122229	-2.58032
Q9BTZ2	1.37858	10.8349	3.78712	0.00585249	0.0145267	-2.80622
Q14118	1.38963	11.6678	3.55187	0.00812914	0.018885	-3.15472
P04792	1.39072	18.7338	7.90833	6.26562e-05	0.000536106	2.08213
Q9Y383	1.39216	13.9048	10.4067	9.10985e-06	0.000211045	4.13962
P31943	1.40657	14.7114	6.76214	0.000180402	0.00108241	0.94144
P62306	1.4088	15.0153	6.76534	0.000179838	0.00108241	0.944826
Q00169	1.40988	13.1679	6.19057	0.000321849	0.00158829	0.315453
P98179	1.42747	13.5031	6.64406	0.000202708	0.00116592	0.815429
P21291	1.4311	16.7943	13.7697	1.19304e-06	9.00072e-05	6.24888
O15160	1.43411	12.2762	3.67632	0.00682535	0.0165958	-2.96954
P17980	1.45368	15.8718	7.27479	0.000110631	0.000762533	1.46952
Q6NZI2	1.46297	18.4356	10.4956	8.57105e-06	0.000211045	4.20396
P85037	1.46371	10.7572	3.51206	0.00860062	0.0197601	-3.21433
P43686	1.47743	15.9582	4.21332	0.00329396	0.0093124	-2.19278
Q8WWY3	1.47861	12.0697	2.83273	0.0232152	0.0438043	-4.2522
Q92804	1.5012	14.5231	5.59517	0.000613189	0.00259095	-0.381743
Q9H2D6	1.50814	12.8128	8.62668	3.43253e-05	0.000414888	2.7282
Q9P0K7	1.5085	13.9196	8.12418	5.20541e-05	0.000478741	2.28145
Q01469	1.51572	17.152	7.65508	7.82908e-05	0.000608752	1.84232
Q8NFH3	1.51616	12.258	5.0128	0.00120483	0.0041351	-1.11132
P82979	1.51633	14.5244	4.54289	0.00215142	0.00663887	-1.73574
Q15717	1.52818	14.6632	7.64737	7.88312e-05	0.000608752	1.83491
Q05397	1.54132	12.2056	4.10595	0.00379755	0.0104183	-2.34501
Q01844	1.54384	14.3379	12.3854	2.58985e-06	0.000119996	5.45435
P38159	1.55124	14.8984	10.6754	7.58768e-06	0.000197754	4.33238
P25685	1.55439	11.8835	3.64979	0.00708321	0.0169267	-3.00887
P51991	1.55487	17.4597	14.1966	9.53177e-07	8.87972e-05	6.47628
O43809	1.5568	13.6741	10.4363	8.92644e-06	0.000211045	4.16109
Q32MZ4	1.55791	11.7433	3.4721	0.00910335	0.0206872	-3.27432
P37198	1.58005	11.373	9.19216	2.19958e-05	0.000316284	3.20394
O43390	1.59214	15.7511	7.69603	7.54912e-05	0.000593959	1.88154
P40121	1.59642	12.7342	14.0251	1.04237e-06	8.87972e-05	6.38581
P12268	1.60816	16.1171	11.8702	3.52737e-06	0.000137024	5.13404
P08621	1.62209	15.1762	13.6167	1.29507e-06	9.00072e-05	6.16543
Q15637	1.62815	14.5067	15.4972	4.99204e-07	8.87972e-05	7.12386
Q9BWF3	1.6362	12.7913	5.59237	0.000615118	0.00259095	-0.38514
P11308	1.63678	13.7677	11.1611	5.50873e-06	0.000158423	4.66871
Q13523	1.65126	10.4577	2.72384	0.0273458	0.0497957	-4.42065
Q15233	1.65159	16.6853	2.84711	0.0227201	0.0429674	-4.22996
Q15428	1.65969	13.3803	7.60646	8.17666e-05	0.000621332	1.79552
Q8TAE8	1.6723	11.0861	3.4536	0.00934665	0.021125	-3.30216
P06748	1.68345	18.2029	9.88705	1.31303e-05	0.000241171	3.75278
Q01081	1.69074	14.1399	5.3968	0.000767819	0.00300639	-0.624827
P23246	1.69177	17.1532	16.1173	3.73334e-07	8.87972e-05	7.41072
P55795	1.69512	12.6511	7.54251	8.66044e-05	0.000629902	1.73358
Q8IYM9	1.71606	10.0286	7.7479	7.21034e-05	0.000583827	1.93098
P62195	1.72551	15.2596	9.90929	1.2922e-05	0.000241171	3.76974
Q15942	1.72811	15.8482	7.7288	7.33309e-05	0.000588058	1.9128
P35658	1.73546	9.54253	3.11782	0.0152026	0.0307742	-3.8128
Q15599	1.73901	12.4899	5.87738	0.000449261	0.00207008	-0.0453295
Q8WW12	1.74193	11.6573	4.37826	0.0026562	0.00785556	-1.96211
Q7L014	1.77245	13.0216	8.65977	3.34205e-05	0.000409893	2.75681
Q96LD4	1.77295	10.488	3.98323	0.00447747	0.0116409	-2.52094
Q9P0V9	1.81228	11.9026	6.63438	0.000204669	0.00116913	0.805021
Q9UH99	1.81457	11.4902	6.77204	0.00017866	0.00108241	0.951929
Q9BUJ2	1.81535	13.981	8.39365	4.15301e-05	0.000427607	2.52395
P42167	1.82131	12.4565	6.00299	0.000392445	0.00183876	0.100928
Q09666	1.82179	19.9379	11.482	4.48861e-06	0.000138648	4.88292
O14907	1.82387	13.1312	11.0498	5.92145e-06	0.000164616	4.59297
Q92945	1.82658	15.2366	5.26458	0.000894611	0.00334854	-0.789948
Q14498	1.84087	11.9652	5.30192	0.000856608	0.00326707	-0.743057
Q15459	1.87446	13.7947	9.72819	1.47322e-05	0.000250748	3.6306
O95232	1.89247	12.441	9.96166	1.24461e-05	0.000241171	3.80952
P55265	1.89964	12.607	7.95934	5.99481e-05	0.000526855	2.12966
O00422	1.91672	10.5645	3.91337	0.00492251	0.0126319	-2.622
Q8WXF1	1.91921	13.2336	5.46783	0.000707986	0.00285113	-0.537146
O60264	1.93407	11.3183	3.27774	0.0120373	0.0255448	-3.56841
Q9H0D6	1.94285	11.3513	3.30236	0.0116156	0.0249033	-3.53096
Q13435	2.01159	14.5109	8.74855	3.11226e-05	0.000393276	2.83307
Q13404	2.02537	12.4605	7.95808	6.00134e-05	0.000526855	2.12849
Q9Y2W1	2.04202	14.0984	11.6803	3.96506e-06	0.000137024	5.01229
O75934	2.04538	12.1139	9.88947	1.31075e-05	0.000241171	3.75463
Q13526	2.05785	11.7904	5.75563	0.00051314	0.00227638	-0.189123
Q9Y3Z3	2.06347	10.5885	4.04593	0.00411495	0.0109295	-2.4308
Q9UDY2	2.07176	15.2352	11.7684	3.75485e-06	0.000137024	5.06902
Q969E4	2.08249	12.3793	6.46426	0.000242802	0.00128162	0.620284
P07305	2.11452	12.7608	3.57814	0.0078332	0.0182483	-3.11548
Q96PU8	2.1151	11.1913	2.80862	0.0240703	0.0451115	-4.28949
Q92878	2.13482	11.0896	10.4216	9.01677e-06	0.000211045	4.15046
Q9NYF8	2.14327	13.4067	9.2	2.1864e-05	0.000316284	3.21035
P50402	2.14466	13.7494	9.43012	1.83659e-05	0.000283652	3.39615
O60832	2.15571	13.5057	8.49771	3.81221e-05	0.000426692	2.61577
Q9NXF1	2.1839	8.77421	3.78883	0.00583872	0.0145267	-2.80372
O75400	2.19917	12.2199	5.21589	0.000946973	0.00347919	-0.85138
Q9UNZ2	2.20156	14.1406	7.75853	7.14304e-05	0.000583827	1.94108
Q13151	2.20291	13.7613	5.25055	0.000909366	0.00338576	-0.807616
Q9GZV5	2.22347	11.706	6.28701	0.00029113	0.00146266	0.423959
Q9C005	2.24621	12.988	4.01511	0.00428902	0.0113202	-2.47504
Q96PK6	2.2618	13.5	8.88295	2.79729e-05	0.000364522	2.9472
Q96I24	2.28666	11.9605	2.82925	0.0233365	0.0439337	-4.25758
Q12874	2.32468	13.9652	4.14533	0.00360379	0.00998524	-2.289
Q96AE4	2.34957	14.807	10.7075	7.42579e-06	0.000197754	4.35509
P33993	2.35203	11.2905	4.47391	0.0023489	0.00714956	-1.83011
Q9UKV3	2.38983	13.9423	5.60284	0.000607946	0.00259095	-0.372458
O75494	2.3925	11.6716	6.66462	0.000198613	0.00115834	0.837492
Q14683	2.39609	11.2441	3.08935	0.0158528	0.0319353	-3.85649
Q92621	2.41144	9.76616	5.22455	0.000937414	0.00347468	-0.840424
P05204	2.44412	13.2009	5.44794	0.000724206	0.00287613	-0.561629
P78406	2.48084	11.7586	8.43109	4.0266e-05	0.000427607	2.55711
Q9Y6M1	2.58405	12.5002	5.34359	0.000816296	0.00318127	-0.690981
Q8IYB3	2.63442	12.0249	6.26634	0.000297431	0.00148537	0.400797
Q86XP3	2.64963	11.95	5.56958	0.000631054	0.0026315	-0.412793
Q9NX58	2.65002	10.4662	7.71736	7.40768e-05	0.000588382	1.90191
P04080	2.65187	12.9758	6.43004	0.000251391	0.00131037	0.582689
Q9NY12	2.66878	10.3642	4.22147	0.00325883	0.00926549	-2.1813
O43395	2.67842	10.3743	3.22741	0.0129506	0.0271377	-3.64511
Q96IZ0	2.68888	11.9156	6.7812	0.000177065	0.00108241	0.961618
P35637	2.74039	13.5082	13.0227	1.7956e-06	9.41362e-05	5.8315
Q9H6Z4	2.8879	11.4566	4.21974	0.00326625	0.00926549	-2.18374
P12270	2.92078	15.2042	3.02996	0.0173053	0.0341196	-3.94781
Q8N684	2.96667	12.3112	3.81667	0.00561898	0.0141578	-2.76292
Q08J23	2.98711	11.1746	5.46401	0.000711074	0.00285113	-0.541849
Q14157	3.12278	13.5505	8.50956	3.77543e-05	0.000426692	2.62617
Q5BKZ1	3.15497	11.4893	5.83254	0.000471704	0.00214973	-0.0980574
Q13247	3.22259	10.9715	10.0371	1.17946e-05	0.000241171	3.86649
P17480	3.26845	11.0251	6.45322	0.000245536	0.00128791	0.608173
Q86V48	3.27427	11.7949	5.69106	0.000551049	0.00240615	-0.266205
P50479	3.63176	13.4334	8.10646	5.28441e-05	0.000479044	2.26526
Q8IVF2	3.70011	13.0986	8.34461	4.32533e-05	0.000431769	2.48033
Q01085	4.19376	9.60148	7.08183	0.000132565	0.000857046	1.2743
Q08170	4.24023	10.2384	6.67561	0.000196461	0.00115386	0.849265
Q9UQ35	4.36485	9.03859	4.21033	0.00330697	0.0093176	-2.197
Q15024	4.46637	7.76387	6.60731	0.000210262	0.00119291	0.775873
O15530	7.12281	4.03295	9.54474	1.68613e-05	0.000278299	3.48712
