# Supplementary material for: Calciprotein Particles Induce Cellular Compartment-Specific Proteome Alterations in Human Arterial Endothelial Cells
Source: J Cardiovasc Dev Dis. 2023 Dec 22;11(1):5. doi: 10.3390/jcdd11010005 (PMC10816121; doi:10.3390/jcdd11010005)
Supplement: Supplementary file 1 [file jcdd-11-00005-s001.zip › Supplementary Datafiles (1-32)/Supplementary Datafile 6 (HCAEC, nucleus, CPP-P vs CPP-S).xls]

## Sheet: Worksheet
UniProt ID	logFC	AveExpr	t	P.Value	adj.P.Val	B
Q8WW12	-2.09237	11.6573	-5.25908	0.00090036	0.0259393	-0.381529
Q96HS1	-2.04006	10.8508	-4.73814	0.00168427	0.0360176	-1.03438
O75821	-1.95596	13.0916	-4.44171	0.0024478	0.0400287	-1.42446
Q14498	-1.9297	11.9652	-5.55776	0.0006395	0.0253973	-0.0257635
P42167	-1.36769	12.4565	-4.50788	0.00224927	0.0396644	-1.33621
Q9BQ52	-1.3665	11.9201	-11.1118	5.68738e-06	0.00258216	4.67346
O75475	-1.30017	13.774	-7.27502	0.000110608	0.0115309	1.77854
Q13177	-1.22185	14.9467	-9.46159	1.79384e-05	0.00498689	3.58503
Q9H307	-1.18655	12.7523	-5.98091	0.000401829	0.0223417	0.455887
P50402	-1.03845	13.7494	-4.56611	0.00208908	0.0395976	-1.25912
P35968	1.02778	12.419	4.45958	0.00239237	0.0399047	-1.40057
Q00577	1.0434	11.0962	4.6747	0.00182259	0.0361914	-1.11673
Q9BUJ2	1.06007	13.981	4.90148	0.00137823	0.0328412	-0.8252
Q5TEC6	1.07043	15.7247	7.76198	7.12135e-05	0.00989867	2.22329
P11308	1.10142	13.7677	7.51051	8.91442e-05	0.0106209	1.99696
Q92841	1.14423	15.9829	6.57044	0.000218158	0.0165404	1.08529
Q5JTV8	1.19224	13.7595	8.17754	4.97531e-05	0.00829882	2.58232
Q9HCD5	1.33891	11.4397	5.44975	0.000722717	0.0255812	-0.152884
O75367	1.37761	15.1073	10.9814	6.19224e-06	0.00258216	4.59459
P48426	1.43655	11.3344	4.49743	0.00227942	0.0396644	-1.35011
Q92878	1.72949	11.0896	8.44287	3.98774e-05	0.00829882	2.80226
P49756	1.83567	12.4423	5.30291	0.000855625	0.0259393	-0.328483
Q86XP3	2.56139	11.95	5.38409	0.000779103	0.0259393	-0.231005
Q9H0D6	2.57444	11.3513	4.37589	0.00266435	0.0419259	-1.5129
Q12874	3.88493	13.9652	6.92755	0.000153611	0.0128112	1.44432
