# Supplementary material for: Calciprotein Particles Induce Cellular Compartment-Specific Proteome Alterations in Human Arterial Endothelial Cells
Source: J Cardiovasc Dev Dis. 2023 Dec 22;11(1):5. doi: 10.3390/jcdd11010005 (PMC10816121; doi:10.3390/jcdd11010005)
Supplement: Supplementary file 1 [file jcdd-11-00005-s001.zip › Supplementary Datafiles (1-32)/Supplementary Datafile 7 (HCAEC, mitochondria, PBS vs CPP-P).xls]

## Sheet: Worksheet
UniProt ID	logFC	AveExpr	t	P.Value	adj.P.Val	B
P03905	-6.69718	10.3469	-4.20765	0.00332809	0.00926816	-2.31159
Q8NEW0	-4.12454	10.8426	-4.49885	0.00228253	0.00752244	-1.90578
O43847	-3.92891	12.7613	-14.9515	6.58705e-07	4.24952e-05	6.83132
Q96TC7	-3.42574	10.6075	-12.0507	3.19435e-06	7.12151e-05	5.18835
Q9NWR8	-3.37475	9.32624	-6.6963	0.000193576	0.00109501	0.771003
O95139	-3.29448	11.4532	-4.70241	0.0017667	0.0059784	-1.62933
Q9NZJ7	-3.27705	11.4325	-6.19226	0.000322931	0.00161041	0.214405
O75746	-3.09362	12.7531	-17.8663	1.76058e-07	3.33629e-05	8.15971
P08253	-2.88423	14.1516	-5.82584	0.000477404	0.00216934	-0.210629
P10909	-2.5695	14.2276	-11.3754	4.84935e-06	8.13821e-05	4.7466
Q9H2V7	-2.53004	9.52806	-4.45281	0.00242073	0.00777507	-1.96914
P17152	-2.50371	10.0013	-3.41889	0.0098409	0.0216843	-3.46741
P05165	-2.47413	11.2986	-8.39918	4.16471e-05	0.000345484	2.43888
P17612	-2.43859	12.7897	-7.72966	7.37705e-05	0.000559181	1.81924
Q9BUR5	-2.41244	10.107	-3.85894	0.00531509	0.0133405	-2.81297
Q9NUQ2	-2.37997	9.60277	-3.27204	0.0121584	0.0254587	-3.69036
Q9BW72	-2.34744	9.19847	-8.0514	5.57783e-05	0.000431428	2.12245
P23368	-2.34378	14.6621	-12.8705	1.9784e-06	6.24844e-05	5.69191
Q9NX47	-2.34077	11.8515	-8.56267	3.64275e-05	0.00034515	2.58375
Q3SXM5	-2.33305	10.5418	-3.82215	0.00559005	0.0137573	-2.8668
Q9UJS0	-2.2175	14.2993	-7.09801	0.000131349	0.000819334	1.19266
Q9UMS0	-2.19106	10.2595	-2.91322	0.0206106	0.0396518	-4.24187
Q53H12	-2.16575	13.7208	-10.9968	6.18922e-06	8.68783e-05	4.4873
Q9H9B4	-2.13472	14.7314	-15.1092	6.09626e-07	4.24952e-05	6.91054
Q9UBX3	-2.03563	11.4222	-4.23557	0.00320815	0.00926262	-2.27216
P12236	-2.00736	14.9849	-6.66973	0.000198727	0.00110761	0.742444
P12235	-1.98203	11.391	-6.06289	0.00037003	0.00179213	0.0663545
P05141	-1.97735	16.1946	-16.392	3.33706e-07	4.21581e-05	7.52195
P00403	-1.96415	15.4314	-14.5891	7.8921e-07	4.24952e-05	6.64582
P21397	-1.88683	13.682	-8.39092	4.19321e-05	0.000345484	2.4315
P53007	-1.85501	14.3683	-11.4181	4.72012e-06	8.13821e-05	4.77526
Q00325	-1.80461	17.6301	-14.741	7.31241e-07	4.24952e-05	6.7242
Q9BWM7	-1.72903	15.2386	-11.2437	5.27459e-06	8.32946e-05	4.65735
Q96IX5	-1.70061	12.6588	-4.27986	0.0030274	0.00896394	-2.20983
P47985	-1.68182	11.7089	-4.2114	0.00331169	0.00926816	-2.30628
Q9Y4E8	-1.67482	11.8149	-4.32284	0.00286255	0.00865704	-2.14962
Q8WWI5	-1.62785	12.8641	-9.6032	1.62849e-05	0.000176995	3.45202
Q6NUK1	-1.51893	14.9151	-10.2641	1.01461e-05	0.000128178	3.95965
Q9H061	-1.50803	11.8884	-5.44208	0.000732186	0.00286081	-0.675198
P43304	-1.48785	14.5924	-6.38937	0.000263442	0.00138673	0.435845
Q02978	-1.48483	16.7003	-12.0589	3.17858e-06	7.12151e-05	5.19357
O14786	-1.45607	15.6603	-12.3427	2.68422e-06	7.12151e-05	5.37167
Q6L8Q7	-1.45223	9.64927	-4.24481	0.0031695	0.00925348	-2.25913
Q86Y39	-1.43812	12.8128	-5.41235	0.000757465	0.00289979	-0.712042
O43676	-1.42917	12.7844	-6.27972	0.00029487	0.00151021	0.313269
Q8NE86	-1.4105	12.7453	-5.55325	0.000645586	0.00261207	-0.538524
P56385	-1.40794	14.718	-5.36286	0.000801709	0.00300839	-0.773652
P61221	-1.39993	15.7308	-11.0023	6.16723e-06	8.68783e-05	4.49108
O75964	-1.37888	15.3945	-6.88583	0.000160865	0.000952622	0.972292
P22695	-1.31143	16.8337	-10.2692	1.01099e-05	0.000128178	3.96346
Q13505	-1.2983	12.3733	-7.0938	0.000131872	0.000819334	1.18834
Q96HJ9	-1.29761	11.6824	-9.77327	1.43798e-05	0.000165149	3.58572
Q709C8	-1.29756	11.8525	-2.79845	0.0244717	0.0448057	-4.41952
Q13423	-1.28483	16.2809	-7.70194	7.5602e-05	0.000561827	1.79263
O15382	-1.26288	13.7133	-9.88525	1.32623e-05	0.000157076	3.67257
P07900	-1.16877	19.3604	-12.0839	3.13111e-06	7.12151e-05	5.20944
O14929	-1.16352	13.5234	-5.53545	0.000658657	0.0026277	-0.560292
O75390	-1.05729	16.9318	-8.49788	3.84031e-05	0.000345484	2.52662
Q9Y6N5	-1.05297	15.5562	-6.05104	0.00037471	0.00179213	0.0526892
P50416	-1.01157	15.8424	-7.3833	0.000100737	0.000694169	1.48099
Q5JRX3	-1.00861	16.1861	-5.16302	0.00101168	0.00372258	-1.02595
Q5RI15	-1.00664	12.5509	-8.42754	4.06847e-05	0.000345484	2.46418
P48735	1.02421	15.4057	8.44896	3.99742e-05	0.000345484	2.48325
Q16698	1.02543	15.0571	8.76801	3.08806e-05	0.000300096	2.76231
O75521	1.0375	14.1937	4.24372	0.00317402	0.00925348	-2.26067
Q00796	1.07093	13.6158	9.21104	2.18571e-05	0.000223888	3.13523
Q9Y3B8	1.0935	12.7745	6.28721	0.000292596	0.00151021	0.32169
Q9Y512	1.09843	12.3165	4.00729	0.00434569	0.0111285	-2.59767
Q9H9J2	1.12621	12.2703	3.33578	0.0110882	0.0234772	-3.59334
Q96C36	1.12952	12.5257	4.53065	0.00219212	0.00728784	-1.8622
Q9BYD6	1.16153	11.8996	4.13835	0.00364733	0.00987385	-2.40991
P00441	1.25543	16.8555	5.60992	0.000605848	0.00249583	-0.469522
P54819	1.26105	15.6045	11.4034	4.76409e-06	8.13821e-05	4.76542
P00390	1.28586	15.1012	7.46239	9.37257e-05	0.000670227	1.55934
O95299	1.28957	12.9565	3.67732	0.00683093	0.0159584	-3.08036
P54886	1.32166	14.4623	6.85652	0.000165496	0.000964969	0.941432
Q6NZI2	1.35712	18.4356	9.59819	1.63452e-05	0.000176995	3.44806
P49406	1.36102	11.683	5.55014	0.000647849	0.00261207	-0.542324
P82673	1.375	11.4829	11.3993	4.77667e-06	8.13821e-05	4.76262
O94925	1.39988	14.1287	7.39713	9.94703e-05	0.000694169	1.49473
P31689	1.46736	14.4047	11.6567	4.06458e-06	8.13821e-05	4.93372
Q9Y5J9	1.46875	10.4562	3.01463	0.0177285	0.0349954	-4.08526
Q9HC38	1.48692	14.3862	6.0421	0.000378285	0.00179213	0.0423628
P49411	1.49587	16.6323	10.1754	1.07941e-05	0.000131967	3.89335
Q96EL3	1.51046	12.4288	7.01103	0.00014265	0.000858163	1.10294
Q9NX63	1.51309	13.6591	11.0452	5.99686e-06	8.68783e-05	4.5209
Q7Z2W9	1.54911	12.0429	2.85821	0.0223752	0.04219	-4.32698
P26440	1.57232	11.5137	5.67707	0.000562217	0.00238623	-0.388329
Q9H2W6	1.60718	11.3541	4.05593	0.00407094	0.0106406	-2.52772
P22570	1.61674	14.9977	11.3467	4.93876e-06	8.13821e-05	4.72721
Q9NNW7	1.62351	12.8191	7.06212	0.000135887	0.000830663	1.15574
Q9BYN8	1.74457	11.1745	4.39336	0.00261284	0.00818403	-2.05139
Q9P0M9	1.74573	11.2994	4.20261	0.00335023	0.00926816	-2.31871
Q9Y5Z4	1.76923	12.503	6.11146	0.000351509	0.00173016	0.122191
P82909	1.78306	12.3521	4.07385	0.00397447	0.0105337	-2.50202
Q96I99	1.81679	13.441	8.45712	3.97071e-05	0.000345484	2.4905
Q9Y371	1.91432	14.0043	10.8422	6.85247e-06	9.2753e-05	4.37887
A0A0B4J2D5	1.95622	12.8707	13.7291	1.23337e-06	4.24952e-05	6.18453
P0DPI2	1.95622	12.8707	13.7291	1.23337e-06	4.24952e-05	6.18453
Q9BYC8	2.00493	11.8324	9.47359	1.79276e-05	0.000188737	3.34866
P11310	2.01366	13.0333	13.8532	1.15463e-06	4.24952e-05	6.25295
Q9Y2Q9	2.08825	8.98238	2.98012	0.0186588	0.0364519	-4.1385
Q8TAE8	2.13148	11.0861	4.39408	0.00261042	0.00818403	-2.05039
P09001	2.1479	11.0275	5.37267	0.000792716	0.00300439	-0.76141
O75431	2.17395	10.283	4.21232	0.00330767	0.00926816	-2.30498
Q9NQ50	2.20604	11.1696	4.15225	0.00358071	0.00983398	-2.39013
Q9BYD3	2.20843	11.4145	2.96389	0.0191139	0.03696	-4.16357
O43837	2.22376	12.1313	4.08883	0.00389576	0.0103978	-2.48058
Q5T9A4	2.28561	11.334	7.29399	0.000109367	0.000740182	1.39169
Q9P015	2.4116	12.0954	12.3808	2.62465e-06	7.12151e-05	5.39528
Q9NVI7	2.50513	12.5912	3.64534	0.00714303	0.0164073	-3.12786
P82933	2.53851	11.2131	2.83518	0.0231601	0.0427189	-4.36264
Q13405	2.57774	12.0635	7.12536	0.000128004	0.000819334	1.2207
P82650	2.70037	11.8345	14.003	1.06694e-06	4.24952e-05	6.33476
Q9Y2R9	2.73069	12.6074	3.01702	0.0176661	0.0349954	-4.08158
P14317	2.8028	13.9902	24.4426	1.68895e-08	6.4011e-06	10.3725
Q96RP9	2.82124	10.245	3.78703	0.00586692	0.0141901	-2.91836
Q86X76	3.01021	10.3467	8.13624	5.18926e-05	0.000417662	2.2007
Q16775	3.01357	11.5395	8.11366	5.28965e-05	0.000417662	2.17994
Q08J23	3.12748	11.1746	5.71203	0.000540881	0.00235625	-0.346293
Q96HS1	3.1286	10.8508	7.25122	0.000113789	0.000756598	1.34862
Q9GZQ8	3.1991	11.4263	5.68577	0.00055682	0.00238623	-0.377848
Q92665	3.29166	10.3917	8.97569	2.62147e-05	0.000261457	2.93918
Q15785	3.34456	12.0281	6.50865	0.000233415	0.00124598	0.567466
Q6UB35	4.03785	10.7874	5.10965	0.00107752	0.00392672	-1.09429
Q9BZE1	4.43773	10.256	2.73211	0.0270392	0.0492686	-4.52229
