# Supplementary material for: Calciprotein Particles Induce Cellular Compartment-Specific Proteome Alterations in Human Arterial Endothelial Cells
Source: J Cardiovasc Dev Dis. 2023 Dec 22;11(1):5. doi: 10.3390/jcdd11010005 (PMC10816121; doi:10.3390/jcdd11010005)
Supplement: Supplementary file 1 [file jcdd-11-00005-s001.zip › Supplementary Datafiles (1-32)/Supplementary Datafile 8 (HCAEC, mitochondria, PBS vs CPP-S).xls]

## Sheet: Worksheet
UniProt ID	logFC	AveExpr	t	P.Value	adj.P.Val	B
P03905	-6.23808	10.3469	-3.91921	0.0048957	0.0137442	-2.69381
O43847	-3.84883	12.7613	-14.6467	7.66649e-07	4.76468e-05	6.68369
O95139	-3.33565	11.4532	-4.76118	0.00164261	0.00592903	-1.52021
Q9NZJ7	-3.32316	11.4325	-6.27939	0.000294972	0.0017816	0.34121
Q8NEW0	-3.29224	10.8426	-3.59102	0.00770866	0.0196079	-3.17713
Q96TC7	-2.85007	10.6075	-10.0256	1.19967e-05	0.000216436	3.80106
Q9NWR8	-2.78275	9.32624	-5.52162	0.000669018	0.00304459	-0.547806
O75746	-2.49599	12.7531	-14.4148	8.62216e-07	4.76468e-05	6.56354
Q6L8Q7	-2.46496	9.64927	-7.205	0.000118795	0.000937986	1.32861
P52789	-2.37783	10.1986	-2.9785	0.0187038	0.0389492	-4.10884
P17612	-2.15742	12.7897	-6.83843	0.000168426	0.00122757	0.949752
Q8IWA5	-2.12221	11.446	-2.7699	0.0255441	0.0499032	-4.43141
P12235	-2.0361	11.391	-6.22828	0.000311029	0.00180599	0.283639
P23368	-2.03588	14.6621	-11.1797	5.49616e-06	0.00013887	4.63166
O75251	-2.03535	12.9127	-3.16074	0.0142982	0.0313239	-3.82852
P08253	-2.02372	14.1516	-4.0877	0.00390164	0.0118298	-2.45102
Q9UJS0	-1.96055	14.2993	-6.27553	0.00029615	0.0017816	0.33688
Q9BUR5	-1.92455	10.107	-3.07852	0.0161327	0.0347403	-3.95475
P10909	-1.90335	14.2276	-8.42634	4.07247e-05	0.00044099	2.48755
Q9Y241	-1.89496	10.1284	-2.88832	0.0213908	0.0428948	-4.24815
P12236	-1.88211	14.9849	-6.25357	0.000302965	0.00179412	0.312171
P05141	-1.84796	16.1946	-15.3194	5.5052e-07	4.76468e-05	7.02058
Q9BQ52	-1.80006	11.9201	-14.3748	8.8002e-07	4.76468e-05	6.5426
Q53H12	-1.75171	13.7208	-8.89453	2.79371e-05	0.000365108	2.89395
Q9H9B4	-1.75022	14.7314	-12.3878	2.61395e-06	9.68489e-05	5.41436
P05165	-1.72028	11.2986	-5.84003	0.000470089	0.0024406	-0.164865
Q8WWI5	-1.68846	12.8641	-9.9608	1.25636e-05	0.000216436	3.7517
P53007	-1.60296	14.3683	-9.86667	1.34408e-05	0.000221482	3.67949
P00403	-1.59725	15.4314	-11.8639	3.57753e-06	9.68489e-05	5.08495
Q9H061	-1.5949	11.8884	-5.75557	0.000515556	0.00258163	-0.265081
Q6NUK1	-1.58968	14.9151	-10.7421	7.32431e-06	0.000163289	4.32702
Q9UBX3	-1.58012	11.4222	-3.28778	0.0118843	0.0276977	-3.63444
P61221	-1.55441	15.7308	-12.2163	2.8928e-06	9.68489e-05	5.30814
Q9NX47	-1.487	11.8515	-5.43952	0.00073433	0.00312709	-0.648825
Q00325	-1.48579	17.6301	-12.1368	3.03342e-06	9.68489e-05	5.25834
P56385	-1.44762	14.718	-5.51401	0.00067479	0.00304459	-0.557124
O14786	-1.41989	15.6603	-12.0361	3.2226e-06	9.68489e-05	5.19481
P21397	-1.39813	13.682	-6.21762	0.0003145	0.00180599	0.271589
O15382	-1.3345	13.7133	-10.4459	8.94949e-06	0.000181547	4.11377
Q9BWM7	-1.30569	15.2386	-8.49079	3.86264e-05	0.00044099	2.54465
O14929	-1.30366	13.5234	-6.20216	0.000319612	0.00180795	0.254078
Q15070	-1.27571	12.501	-3.66792	0.00692109	0.0182658	-3.06271
O96008	-1.2754	14.7964	-5.24083	0.000923461	0.00372332	-0.897213
Q9Y4E8	-1.2409	11.8149	-3.20284	0.0134453	0.0301865	-3.76406
O95831	-1.2268	13.7533	-6.421	0.000255081	0.00161126	0.499013
Q13505	-1.1913	12.3733	-6.50919	0.000233288	0.00157886	0.596005
Q02978	-1.18028	16.7003	-9.5855	1.6499e-05	0.000250125	3.45991
O43676	-1.13587	12.7844	-4.99098	0.00124148	0.00477263	-1.21759
Q8NE86	-1.1059	12.7453	-4.35402	0.00274909	0.00913953	-2.07521
Q9Y4P1	-1.0856	10.8467	-3.9234	0.00486789	0.0137442	-2.68773
P22695	-1.06687	16.8337	-8.3542	4.32264e-05	0.000455078	2.42317
O43488	-1.06112	14.8635	-4.93786	0.0013236	0.00491808	-1.28686
P30520	-1.03365	15.4634	-6.5856	0.000216069	0.00151648	0.679277
Q9Y6N5	-1.0009	15.5562	-5.75182	0.000517689	0.00258163	-0.269562
Q99798	1.02472	15.7992	5.61573	0.00060193	0.00281644	-0.433172
P82673	1.0526	11.4829	8.72649	3.19211e-05	0.000390261	2.75031
P13804	1.0648	15.5733	6.87657	0.000162313	0.00120621	0.989888
P49406	1.06865	11.683	4.35789	0.00273535	0.00913953	-2.06983
Q07812	1.07345	14.1572	6.54298	0.000225491	0.00155384	0.632925
P54886	1.07718	14.4623	5.58822	0.000620737	0.00286902	-0.466553
O94925	1.08553	14.1287	5.73603	0.000526755	0.00259273	-0.288406
P38646	1.10532	17.8414	8.73526	3.16982e-05	0.000390261	2.75787
P30044	1.10856	15.5957	7.47839	9.23744e-05	0.00079568	1.60139
P30837	1.13042	13.1489	5.4877	0.000695189	0.00309973	-0.589425
P53597	1.13123	13.768	4.18814	0.00341474	0.0106958	-2.30812
P48735	1.13831	15.4057	9.3902	1.90824e-05	0.000278163	3.30384
Q96EL3	1.14579	12.4288	5.31835	0.000843934	0.00351485	-0.799634
Q9BYN8	1.14907	11.1745	2.89371	0.0212193	0.0427771	-4.23981
O95865	1.18136	14.9302	7.8932	6.39245e-05	0.000605685	2.00015
P00441	1.20343	16.8555	5.37755	0.000788283	0.00331955	-0.725691
Q9H9J2	1.20397	12.2703	3.56612	0.00798375	0.0201067	-3.21432
P31689	1.21375	14.4047	9.64203	1.58261e-05	0.000249921	3.50454
Q9Y512	1.21578	12.3165	4.43539	0.00247537	0.00845195	-1.96238
Q9NX63	1.26604	13.6591	9.24178	2.13505e-05	0.000299697	3.18321
P38117	1.29993	14.2056	10.3674	9.44543e-06	0.000181547	4.05629
Q96RQ3	1.32186	10.3523	4.12541	0.00371056	0.0113411	-2.39721
Q86SX6	1.33015	11.341	3.22809	0.0129599	0.0295892	-3.72548
O75521	1.38525	14.1937	5.66614	0.000569076	0.00276512	-0.37227
P26440	1.39504	11.5137	5.03697	0.00117489	0.00459055	-1.15794
Q16698	1.40251	15.0571	11.9923	3.30891e-06	9.68489e-05	5.16704
P36776	1.41059	14.0231	8.18163	4.99389e-05	0.000485303	2.26721
P18859	1.41258	15.168	3.08311	0.0160241	0.0347036	-3.94769
Q9BSH4	1.44887	12.5446	7.41015	9.82934e-05	0.000824295	1.53406
Q6NZI2	1.46297	18.4356	10.3468	9.58029e-06	0.000181547	4.04118
Q9BYD6	1.47262	11.8996	5.24671	0.000917157	0.00372332	-0.889793
Q9BYC8	1.55011	11.8324	7.32446	0.000106333	0.000857453	1.44881
Q9P0M9	1.55293	11.2994	3.73846	0.00627427	0.017102	-2.95836
P49411	1.62645	16.6323	11.0637	5.92519e-06	0.000140353	4.55203
Q86X76	1.66099	10.3467	4.48946	0.00231001	0.00795904	-1.88794
Q8TAE8	1.6723	11.0861	3.44747	0.00944718	0.0232499	-3.39247
Q9Y5Z4	1.67808	12.503	5.79659	0.000492892	0.0025244	-0.216283
Q96I99	1.68787	13.441	7.85702	6.59691e-05	0.000609812	1.96607
Q9HCC0	1.68835	10.2078	2.96129	0.0191878	0.0397387	-4.13539
P50213	1.68917	13.5941	8.54364	3.69958e-05	0.000438169	2.5912
P10515	1.73258	11.3527	2.94219	0.0197406	0.0404415	-4.16489
Q9HC38	1.73481	14.3862	7.04939	0.000137537	0.00106381	1.16966
Q9P015	1.78563	12.0954	9.16721	2.26029e-05	0.000305947	3.12193
Q9Y4W6	1.86863	12.1526	3.36155	0.0106843	0.0256599	-3.52236
Q13405	2.04238	12.0635	5.64553	0.000582261	0.00279338	-0.397125
P22570	2.06127	14.9977	14.4665	8.39788e-07	4.76468e-05	6.59053
Q16762	2.11932	10.0598	4.9875	0.00124668	0.00477263	-1.22211
P82650	2.30417	11.8345	11.9485	3.398e-06	9.68489e-05	5.13911
Q9NVI7	2.33949	12.5912	3.40431	0.0100485	0.0245701	-3.45763
P11310	2.51551	13.0333	17.3057	2.23143e-07	4.22856e-05	7.924
Q15785	2.55184	12.0281	4.96598	0.00127941	0.00483179	-1.25014
P09001	2.58354	11.0275	6.46238	0.000244587	0.00159825	0.544642
Q5T9A4	2.64475	11.334	8.44011	4.0266e-05	0.00044099	2.49978
P14317	2.70366	13.9902	23.578	2.21337e-08	8.38867e-06	10.105
Q96RP9	2.75787	10.245	3.70197	0.00660041	0.0177415	-3.01228
Q92665	2.80722	10.3917	7.65473	7.8839e-05	0.000711428	1.77308
Q16775	2.81651	11.5395	7.58309	8.4051e-05	0.000740821	1.70372
Q9Y2Q9	2.84836	8.98238	4.06488	0.00402243	0.0118672	-2.48368
Q08J23	2.98711	11.1746	5.45566	0.000720955	0.00310502	-0.628891
P51553	3.03583	11.1542	3.18873	0.0137251	0.0304199	-3.78565
Q6UB35	3.49152	10.7874	4.41831	0.00253027	0.00856226	-1.98599
Q12849	5.68211	8.83522	3.23874	0.0127607	0.029311	-3.70922
