# Supplementary material for: Calciprotein Particles Induce Cellular Compartment-Specific Proteome Alterations in Human Arterial Endothelial Cells
Source: J Cardiovasc Dev Dis. 2023 Dec 22;11(1):5. doi: 10.3390/jcdd11010005 (PMC10816121; doi:10.3390/jcdd11010005)
Supplement: Supplementary file 1 [file jcdd-11-00005-s001.zip › Supplementary Datafiles (1-32)/Supplementary Datafile 9 (HCAEC, mitochondria, CPP-P vs CPP-S).xls]

## Sheet: Worksheet
UniProt ID	logFC	AveExpr	t	P.Value	adj.P.Val	B
Q96HS1	-2.04006	10.8508	-4.72829	0.00171083	0.0381415	-1.27268
A0A0B4J2D5	-1.92774	12.8707	-13.5292	1.37337e-06	0.000220644	6.10882
P0DPI2	-1.92774	12.8707	-13.5292	1.37337e-06	0.000220644	6.10882
P54819	-1.44779	15.6045	-13.092	1.74653e-06	0.000220644	5.87714
Q9NR28	-1.44722	12.9133	-6.82251	0.000171054	0.00926134	1.1806
Q9BQ52	-1.3665	11.9201	-10.9125	6.54138e-06	0.000619796	4.57138
Q9Y371	-1.17925	14.0043	-6.67898	0.000196916	0.00932891	1.03118
Q9NNW7	-1.10737	12.8191	-4.81694	0.00153366	0.0363286	-1.15617
P38117	1.03127	14.2056	8.2247	4.81604e-05	0.00365056	2.51696
Q9BSH4	1.4232	12.5446	7.27885	0.00011091	0.00700583	1.63933
Q9BW72	1.69032	9.19847	5.79756	0.00049237	0.0169327	0.0557722
Q86SX6	2.44436	11.341	5.93211	0.00042551	0.0161268	0.211353
